# Supplementary material for: Global review of consumer preferences and willingness to pay for edible insects and derived products
Source: Glob Food Sec. 2025 Mar;44:100834. doi: 10.1016/j.gfs.2025.100834 (PMC11908978; doi:10.1016/j.gfs.2025.100834)
Supplement: Multimedia component 1 [file mmc1.xlsx]

## Sheet: Supplementary Material 1 
Who?	Elit	Papers	Country	Continent	Food/feed?	Edible insect type	Form of consumption	Valuation method	Sample size	preference_measured_sing_pct_likert_both	Willingness to pay extra?
Farmers	0	Akullo et al. (2017)	Brazil	Latin America	Feed	General		Hypothetical	600	Percent	No
Consumers	0	Alemu and Olsen (2020)	Kenya	Africa	Food	Cricket	Processed	Non-hypothetical market	328	Likert	Yes
Consumers	0	Alemu and Olsen (2020)	Kenya	Africa	Food	Cricket	Processed	Non-hypothetical market	328	Likert	Yes
Consumers	0	Alemu et al (2017)	Kenya	Africa	Food	Cricket	Processed	Non-hypothetical market	116	Likert	Yes
Consumers	0	Alemu et al (2017)	Kenya	Africa	Food	Cricket	Processed	Non-hypothetical market	116	Likert	Yes
Consumers	0	Andrić et al. (2023)	Serbia	Europe	Food	General	Processed	Hypothetical	1102	Percent	No
Consumers	0	Andrić et al. (2023)	Serbia	Europe	Food	General	Whole insect	Hypothetical	1102	Percent	No
Consumers	0	Andrić et al. (2023)	Serbia	Europe	Food	General	Processed	Hypothetical	1102	Percent	No
Consumers	0	Ankamah-yeboah et al (2018)	Germany	Europe	Food from animals that ate insects	Black soldier fly		Hypothetical	610	Percent	No
Consumers	0	Ardoin et al. (2020)	USA	North America	Food	General	Processed	Hypothetical	1005	Percent	No
Consumers	0	Baldi et al. (2021)	Italy	Europe	Feed	General		Hypothetical	482	Likert	No
Consumers	0	Baldi et al. (2021)	Italy	Europe	Feed	General		Hypothetical	482	Likert	No
Consumers	0	Baldi et al. (2021)	Italy	Europe	Food from animals that ate insects	General		Hypothetical	482	Likert	No
Students	1	Barsics et al. (2017)	Belgium	Europe	Food	General	Processed	Non-hypothetical market	135	Likert	No
Students	1	Barsics et al. (2017)	Belgium	Europe	Food	General	Processed	Non-hypothetical market	135	Likert	No
Consumers	0	Bartkowicz (2017)	Poland	Europe	Food	General	Not clearly asked	Hypothetical	788	Percent	No
Consumers	0	Barton et al. (2020)	Canada	North America	Food	Cricket	Processed	Non-hypothetical market	102	Likert	No
Consumers	0	Barton et al. (2020)	Canada	North America	Food	Cricket	Processed	Non-hypothetical market	102	Likert	No
Consumers	0	Bazoche and Poret (2020)	France	Europe	Food from animals that ate insects	General		Hypothetical	164	Percent	No
Consumers	0	Bazoche and Poret (2020)	France	Europe	Food from animals that ate insects	General		Hypothetical	164	Percent	No
Consumers	0	Bengtsson and Wendin (2023)	Sweden	Europe	Food	General	Not clearly asked	Hypothetical	70	Percent	No
Consumers	0	Bengtsson and Wendin (2023)	Sweden	Europe	Food	General	Not clearly asked	Hypothetical	71	Percent	No
Students and University Staff	1	Berger and Wyss (2020)	Switzerland	Europe	Food	Desert locust	Whole insect	Non-hypothetical market	35	Percent	No
Students and University Staff	1	Berger and Wyss (2020)	Switzerland	Europe	Food	Desert locust	Whole insect	Non-hypothetical market	159	Percent	No
Students and University Staff	1	Berger and Wyss (2020)	Switzerland	Europe	Food	Desert locust	Whole insect	Non-hypothetical market	120	Percent	No
Students and University Staff	1	Berger and Wyss (2020)	Switzerland	Europe	Food	Desert locust	Whole insect	Non-hypothetical market	120	Percent	No
Students and University Staff	1	Berger and Wyss (2020)	Switzerland	Europe	Food	Desert locust	Whole insect	Non-hypothetical market	213	Percent	No
Consumers	0	Berger et al. (2018)	Germany	Europe	Food	Mealworm	Whole insect	Non-hypothetical market	80	Percent	Yes
Consumers	0	Berger et al. (2018)	Germany	Europe	Food	Mealworm	Whole insect	Non-hypothetical market	160	Percent	Yes
Students	1	Bruckdorfer and Büttner (2022)	Germany	Europe	Food	General	Processed	Hypothetical	72	Percent	No
Consumers	0	Castro et al. (2018)	Rusia	Europe	Food	General	Processed	Hypothetical	630	Percent	No
Consumers	0	Castro et al. (2018)	Japan	Asia	Food	General	Processed	Hypothetical	630	Percent	No
Consumers	0	Castro et al. (2018)	India	Asia	Food	General	Processed	Hypothetical	630	Percent	No
Consumers	0	Castro et al. (2018)	Spain	Europe	Food	General	Processed	Hypothetical	630	Percent	No
Consumers	0	Castro et al. (2018)	Australia	Oceania	Food	General	Processed	Hypothetical	630	Percent	No
Consumers	0	Castro et al. (2018)	USA	Europe	Food	General	Processed	Hypothetical	630	Percent	No
Consumers	0	Castro et al. (2018)	UK	Europe	Food	General	Processed	Hypothetical	630	Percent	No
Consumers	0	Castro et al. (2018)	South Africa	Africa	Food	General	Processed	Hypothetical	630	Percent	No
Consumers	0	Castro et al. (2018)	China	Asia	Food	General	Processed	Hypothetical	630	Percent	No
Consumers	0	Castro et al. (2018)	Birazil	Latin America	Food	General	Processed	Hypothetical	630	Percent	No
Consumers	0	Castro et al. (2018)	Thailand	Asia	Food	General	Processed	Hypothetical	630	Percent	No
Consumers	0	Castro et al. (2018)	Peru	Latin America	Food	General	Processed	Hypothetical	630	Percent	No
Consumers	0	Castro et al. (2018)	Mexico	Latin America	Food	General	Processed	Hypothetical	630	Percent	No
Young people	1	Cavallo and Materia (2018)	Italy	Europe	Food	General	Whole insect and processed	Hypothetical	135	Percent	No
Consumers	0	Chambers V et al (2018)	USA	North America	Food	General	Processed	Hypothetical	630	Percent	No
Consumers	0	Cheseto et al. (2020)	Kenya	Africa	Food	Cricket	Processed	Non-hypothetical market	103	Percent	No
Consumers	0	Cheseto et al. (2020)	Kenya	Africa	Food	Desert locust	Processed	Non-hypothetical market	103	Percent	No
Farmers	0	Chia et al. (2020)	Kenya	Africa	Feed	General		Hypothetical	957	Percent	Yes
Consumers	0	Cicatiello et al (2016)	Italy	Europe	Food	General	Whole insect	Hypothetical	201	Percent	No
Consumers	0	Clarkson et al. (2018)	New Zealand	Europe	Food	General	Whole insect and processed	Hypothetical	32	Percent	No
Consumers	0	Clarkson et al. (2018)	New Zealand	Europe	Food	General	Whole insect and processed	Hypothetical	32	Percent	No
School children	0	Collins et al. (2019)	UK	Europe	Food	Mealworm	Processed	Hypothetical	161	Percent	Yes
Consumers	0	Collins et al. (2019)	UK	Europe	Food	Mealworm	Processed	Hypothetical	922	Percent	Yes
General population	0	De Boer et al. (2013)	Netherlands	Europe	Food	Desert locust	Not clearly asked	Non-hypothetical market	1083	Percent	No
Consumers	0	Delgado et al. (2020)	USA	North America	Food	Cricket	Processed	Non-hypothetical market	200	Percent	No
Consumers	0	Delgado et al. (2020)	USA	North America	Food	Cricket	Processed	Non-hypothetical market	200	Percent	No
Consumers	0	Delgado et al. (2020)	Mexico	Latin America	Food	Cricket	Processed	Non-hypothetical market	200	Percent	No
Consumers	0	Delgado et al. (2020)	Mexico	Latin America	Food	Cricket	Processed	Non-hypothetical market	200	Percent	No
Consumers	0	Delgado et al. (2020)	Spain	Europe	Food	Cricket	Processed	Non-hypothetical market	200	Percent	No
Consumers	0	Delgado et al. (2020)	Spain	Europe	Food	Cricket	Processed	Non-hypothetical market	200	Percent	No
Young people	1	Delicato et al. (2020)	Belgium	Europe	Food	Black soldier fly	Processed	Non-hypothetical market	102	Percent	Yes
Young people	1	Delicato et al. (2020)	Belgium	Europe	Food	Black soldier fly	Processed	Non-hypothetical market	102	Percent	Yes
Young people	1	Delicato et al. (2020)	Belgium	Europe	Food	Black soldier fly	Processed	Non-hypothetical market	110	Percent	Yes
Young people	1	Delicato et al. (2020)	Belgium	Europe	Food	Black soldier fly	Processed	Non-hypothetical market	110	Percent	Yes
Young people	1	Delicato et al. (2020)	Belgium	Europe	Food	Black soldier fly	Processed	Non-hypothetical market	132	Percent	Yes
Young people	1	Delicato et al. (2020)	Belgium	Europe	Food	Black soldier fly	Processed	Non-hypothetical market	132	Percent	Yes
Consumers	0	de-Magistris et al. (2015)	Netherlands	Europe	Food	General	Processed	Hypothetical	155		Yes
Consumers	0	de-Magistris et al. (2015)	Netherlands	Europe	Food	General	Processed	Hypothetical	155		Yes
Consumers	0	de-Magistris et al. (2015)	Netherlands	Europe	Food	General	Whole insect	Hypothetical	155		Yes
Young people	1	Detilleux et al. (2020)	Belgium	Europe	Food	Mealworm	Processed	Non-hypothetical market	87	Percent	No
Young people	1	Detilleux et al. (2020)	Belgium	Europe	Food	Mealworm	Processed	Non-hypothetical market	67	Percent	No
Consumers	0	de Faria Domingues et al. (2020)	Brazil	Latin America	Feed	General		Hypothetical	600	Percent	No
Consumers	0	de Faria Domingues et al. (2020)	Brazil	Latin America	Feed	General		Hypothetical	600	Percent	No
Consumers	0	de Faria Domingues et al. (2020)	Brazil	Latin America	Feed	General		Hypothetical	600	Percent	No
Young people	1	Dupont and Fiebelkorn (2020)	Germany	Europe	Food	General	Processed	Hypothetical	718	Likert	No
Young people	1	Dupont and Fiebelkorn (2020)	Germany	Europe	Food	General	Processed	Hypothetical	718	Likert	No
Young people	1	Dupont and Fiebelkorn (2020)	Germany	Europe	Food	General	Processed	Hypothetical	718	Likert	No
Consumers	0	Gere et al. (2017)	Hungary	Europe	Food	General	Not clearly asked	Hypothetical	400	Percent	No
Students	1	Ghosh et al. (2019)	Ethiopia	Africa	Food	General	Processed	Hypothetical	203	Percent	No
Students	1	Ghosh et al. (2019)	Korea	Asia	Food	General	Processed	Hypothetical	329	Percent	No
Consumers	0	Giotis and Drichoutis (2021)	Greece	Europe	Food	General	Processed	Hypothetical	451	Likert	Yes
Consumers	0	Giotis and Drichoutis (2021)	Greece	Europe	Food from animals that ate insects	General		Hypothetical	451		Yes
Consumers	0	Gmuer et al. (2016)	Switzerland	Europe	Food	Cricket	Processed	Hypothetical	428	Likert	No
Consumers	0	Gmuer et al. (2016)	Switzerland	Europe	Food	Cricket	Whole insect	Hypothetical	428	Likert	No
Consumers	0	Gmuer et al. (2016)	Switzerland	Europe	Food	Cricket	Whole insect	Hypothetical	428	Likert	No
Consumers	0	Gmuer et al. (2016)	Switzerland	Europe	Food	Cricket	Whole insect	Hypothetical	428	Likert	No
Consumers	0	Gomez-Luciano et al. (2021)	Spain	Europe	Food	General	Not clearly asked	Hypothetical	200	Percent	No
Consumers	0	Gomez-Luciano et al. (2021)	Dominican Republic	Latin America	Food	General	Not clearly asked	Hypothetical	201	Percent	No
Consumers	0	Goncikowska et al. (2023)	Poland	Europe	Food	General	Whole insect	Hypothetical	659	Percent	No
Consumers	0	Halonen et al. (2022)	Finland	Europe	Food	General	Processed	Hypothetical	171	Percent	No
Consumers	0	Hartman et al. (2015)	Germany	Europe	Food	Cricket	Whole insect	Hypothetical	502	Likert	No
Consumers	0	Hartman et al. (2015)	Germany	Europe	Food	Cricket	Processed	Hypothetical	502	Likert	No
Consumers	0	Hartman et al. (2015)	Germany	Europe	Food	Cricket	Processed	Hypothetical	502	Likert	No
Consumers	0	Hartman et al. (2015)	China	Asia	Food	Cricket	Whole insect	Hypothetical	443	Likert	No
Consumers	0	Hartman et al. (2015)	China	Asia	Food	Cricket	Processed	Hypothetical	443	Likert	No
Consumers	0	Hartman et al. (2015)	China	Asia	Food	Cricket	Processed	Hypothetical	443	Likert	No
Consumers	0	Hartman et al. (2015)	Germany	Europe	Food	General	Whole insect	Hypothetical	502	Likert	No
Consumers	0	Hartman et al. (2015)	Germany	Europe	Food	General	Processed	Hypothetical	502	Likert	No
Consumers	0	Hartman et al. (2015)	China	Asia	Food	General	Whole insect	Hypothetical	443	Likert	No
Consumers	0	Hartman et al. (2015)	China	Asia	Food	General	Processed	Hypothetical	443	Likert	No
Consumers	0	Hartman et al. (2015)	Germany	Europe	Food	Silkworm	Whole insect	Hypothetical	502	Likert	No
Consumers	0	Hartman et al. (2015)	China	Asia	Food	Silkworm	Whole insect	Hypothetical	443	Likert	No
Consumers	0	Hartmann and Siegrist (2016)	Switzerland	Europe	Food	Cricket	Processed	Non-hypothetical market	104	Likert	No
Consumers	0	Hartmann and Siegrist (2016)	Switzerland	Europe	Food	Silkworm	Processed	Non-hypothetical market	104	Likert	No
Consumers	0	Herbert and Beacom (2021)	Ireland	Europe	Food	General	Processed	Hypothetical	105	Both	No
Consumers	0	Herbert and Beacom (2021)	Ireland	Europe	Food	General	Processed	Hypothetical	105	Both	No
Consumers	0	Herbert and Beacom (2021)	Ireland	Europe	Food	General	Processed	Hypothetical	105	Both	No
Consumers	0	Herbert and Beacom (2021)	Ireland	Europe	Food	General	Processed	Hypothetical	105	Both	No
Consumers	0	Herbert and Beacom (2021)	Ireland	Europe	Food	General	Processed	Hypothetical	105	Both	No
Consumers	0	Herbert and Beacom (2021)	Ireland	Europe	Food	General	Processed	Hypothetical	105	Both	No
Consumers	0	Herbert and Beacom (2021)	Ireland	Europe	Food	General	Whole insect	Hypothetical	105	Both	No
Consumers	0	Ho et al. (2022)	USA	North America	Food	General	Not clearly asked	Hypothetical	236	Percent	No
Consumers	0	Ho et al. (2022)	Philippines	Europe	Food	General	Not clearly asked	Hypothetical	207	Percent	No
Consumers	0	Hopkins et al. (2022)	Australia	Oceania	Food	General	Not clearly asked	Hypothetical	601	Percent	No
Students	1	Jensen and Lieberoth (2019)	Denmark	Europe	Food	Mealworm	Whole insect and processed	Hypothetical	189	Both	No
Students	1	Jensen and Lieberoth (2019)	Denmark	Europe	Food	Mealworm	Whole insect and processed	Non-hypothetical market	189	Both	No
Students	1	Jensen and Lieberoth (2019)	Denmark	Europe	Food	Mealworm	Processed	Non-hypothetical market	189	Both	No
Students	1	Jensen and Lieberoth (2019)	Denmark	Europe	Food	Mealworm	Whole insect	Non-hypothetical market	189	Both	No
Students and University Staff	1	Kane and Dermiki (2021)	Ireland	Europe	Food	General	Not clearly asked	Hypothetical	268	Percent	No
Consumers	0	Kasza et al. (2023)	Hungary	Europe	Food	General	Not clearly asked	Hypothetical	1024	Percent	No
Consumers	0	Kasza et al. (2023)	Hungary	Europe	Food	General	Not clearly asked	Hypothetical	1001	Percent	No
Consumers	0	Kauppi and van der Schaar (2020)	Netherlands	Europe	Food	Mealworm	Whole insect	Hypothetical	115	Percent	No
Young people	1	Kornher et al. (2019)	Germany	Europe	Food	General	Processed	Hypothetical	311	Percent	Yes
Consumers	0	Kostecka et al. (2017)	Poland	Europe	Food	Cricket	Processed	Hypothetical	210	Percent	No
Consumers	0	Kostecka et al. (2017)	Poland	Europe	Food	General	Whole insect	Hypothetical	210	Percent	No
Consumers	0	Kostecka et al. (2017)	Poland	Europe	Food from animals that ate insects	General		Hypothetical	210	Percent	No
Consumers	0	Kulma et al. (2020)	Czech Republic	Europe	Feed	General		Hypothetical	1340	Percent	No
Consumers	0	Kulma et al. (2020)	Czech Republic	Europe	Food	General	Whole insect and processed	Hypothetical	507	Percent	No
Consumers	0	Kulma et al. (2020)	Czech Republic	Europe	Food	General	Whole insect and processed	Hypothetical	1340	Percent	No
Consumers	0	Kulma et al. (2020)	Czech Republic	Europe	Food from animals that ate insects	General		Hypothetical	1341	Percent	No
Consumers	0	Lammers et al. (2019)	Germany	Europe	Food	Buffalo worms	Whole insect	Hypothetical	518	Likert	No
Consumers	0	Lammers et al. (2019)	Germany	Europe	Food	Buffalo worms	Whole insect	Hypothetical	518	Likert	No
Consumers	0	Lammers et al. (2019)	Germany	Europe	Food	Buffalo worms	Whole insect	Hypothetical	518	Likert	No
Consumers	0	Lammers et al. (2019)	Germany	Europe	Food	Buffalo worms	Whole insect	Hypothetical	518	Likert	No
Consumers	0	Lammers et al. (2019)	Germany	Europe	Food	General	Whole insect	Hypothetical	518	Likert	No
Consumers	0	Lammers et al. (2019)	Germany	Europe	Food	General	Whole insect	Hypothetical	518	Likert	No
Consumers	0	Lammers et al. (2019)	Germany	Europe	Food	General	Whole insect	Hypothetical	518	Likert	No
Consumers	0	Lammers et al. (2019)	Germany	Europe	Food	General	Whole insect	Hypothetical	518	Likert	No
Students and University Staff	1	Laureati et al. (2016)	Italy	Europe	Feed	General		Non-hypothetical market	341	Percent	No
Students and University Staff	1	Laureati et al. (2016)	Italy	Europe	Food	General	Whole insect	Non-hypothetical market	341	Percent	No
Consumers	0	Legendre et al. (2019)	USA	North America	Food	General	Not clearly asked	Hypothetical	337	Likert	No
Consumers	0	Legendre et al. (2019)	USA	North America	Food	General	Not clearly asked	Hypothetical	337	Likert	No
Consumers	0	Legendre et al. (2019)	USA	North America	Food	General	Not clearly asked	Hypothetical	337	Likert	No
Consumers	0	Legendre et al. (2019)	USA	North America	Food	General	Not clearly asked	Hypothetical	337	Likert	No
Consumers	0	Liu et al. (2019)	China	Asia	Food	General	Not clearly asked	Hypothetical	614	Percent	No
Consumers	0	Llagostera et al. (2019)	Spain	Europe	Food from animals that ate insects	Black soldier fly		Hypothetical	215	Percent	Yes
Consumers	0	Llagostera et al. (2019)	Spain	Europe	Food from animals that ate insects	Common housefly		Hypothetical	215	Percent	Yes
Consumers	0	Llagostera et al. (2019)	Spain	Europe	Food from animals that ate insects	Mealworm		Hypothetical	215	Percent	Yes
Students	1	Lombardi et al. (2019)	Italy	Europe	Food	Mealworm	Processed	Non-hypothetical market	200		Yes
Consumers	0	Mancuso et al. (2016)	Italy	Europe	Feed	General		Hypothetical	277	Percent	No
Consumers	0	Marquis et al. (2023)	France	Europe	Food	Cricket	Processed	Non-hypothetical market	161	Likert	No
Consumers	0	Marquis et al. (2023)	France	Europe	Food	Cricket	Processed	Non-hypothetical market	161	Likert	No
Consumers	0	Marquis et al. (2023)	Colombia	Latin America	Food	Cricket	Processed	Non-hypothetical market	135	Likert	No
Consumers	0	Marquis et al. (2023)	Colombia	Latin America	Food	Cricket	Processed	Non-hypothetical market	135	Likert	No
Insectarium visitors	0	Megido et al. (2014)	Belgium	Europe	Food	Cricket	Processed	Non-hypothetical market	189	Both	No
Insectarium visitors	0	Megido et al. (2014)	Belgium	Europe	Food	Cricket	Whole insect	Non-hypothetical market	189	Both	No
Insectarium visitors	0	Megido et al. (2014)	Belgium	Europe	Food	General	Whole insect and processed	Non-hypothetical market	189	Both	No
Insectarium visitors	0	Megido et al. (2014)	Belgium	Europe	Food	General	Processed	Non-hypothetical market	189	Both	No
Insectarium visitors	0	Megido et al. (2014)	Belgium	Europe	Food	Mealworm	Processed	Non-hypothetical market	189	Both	No
Insectarium visitors	0	Megido et al. (2014)	Belgium	Europe	Food	Mealworm	Whole insect	Non-hypothetical market	189	Both	No
Insectarium visitors	0	Megido et al. (2014)	Belgium	Europe	Food	Mealworm	Processed	Non-hypothetical market	189	Both	No
Insectarium visitors	0	Megido et al. (2014)	Belgium	Europe	Food	Mealworm	Processed	Non-hypothetical market	189	Both	No
Insectarium visitors	0	Megido et al. (2014)	Belgium	Europe	Food	Mealworm	Processed	Non-hypothetical market	189	Both	No
Students	1	Megido et al. (2016)	Belgium	Europe	Food	Mealworm	Whole insect	Non-hypothetical market	79	Percent	No
Consumers	0	Menozzi et al. (2017)	Italy	Europe	Food	General	Processed	Hypothetical	231	Likert	No
Consumers	0	Menozzi et al. (2021)	Italy	Europe	Food from animals that ate insects	General		Hypothetical	583	Both	No
Consumers	0	Menozzi et al. (2021)	Italy	Europe	Food from animals that ate insects	General		Hypothetical	583	Both	No
Consumers	0	Menozzi et al. (2021)	Italy	Europe	Food from animals that ate insects	General		Hypothetical	583	Both	No
Consumers	0	Michel and Begho (2023)	UK	Europe	Food	Cricket	Processed	Hypothetical	248		Yes
Consumers	0	Modlinska et al. (2021)	Poland	Europe	Food	General	Not clearly asked	Hypothetical	1096	Both	No
Consumers	0	Modlinska et al. (2021)	Poland	Europe	Food	General	Processed	Hypothetical	1096	Both	No
Consumers	0	Naranjo-Guevara et al. (2020)	Netherlands	Europe	Feed	General		Hypothetical	222	Both	No
Consumers	0	Naranjo-Guevara et al. (2020)	Netherlands	Europe	Food	Cricket	Whole insect and processed	Hypothetical	222	Both	No
Consumers	0	Naranjo-Guevara et al. (2020)	Netherlands	Europe	Food	Cricket	Processed	Hypothetical	222	Both	No
Consumers	0	Naranjo-Guevara et al. (2020)	Netherlands	Europe	Food	Cricket	Processed	Hypothetical	222	Both	No
Consumers	0	Naranjo-Guevara et al. (2020)	Netherlands	Europe	Food	Cricket	Whole insect	Hypothetical	222	Both	No
Consumers	0	Naranjo-Guevara et al. (2020)	Netherlands	Europe	Food	Cricket	Whole insect	Hypothetical	222	Both	No
Consumers	0	Naranjo-Guevara et al. (2020)	Netherlands	Europe	Food	Cricket	Whole insect	Hypothetical	222	Both	No
Consumers	0	Naranjo-Guevara et al. (2020)	Netherlands	Europe	Food	Cricket	Processed	Hypothetical	222	Both	No
Consumers	0	O’Connor et al. (2023)	New Zealand	Europe	Food	General	Whole insect and processed	Hypothetical	172	Percent	No
Farmers	0	Okello et al. (2023)	Kenya	Africa	Feed	Black soldier fly		Hypothetical	314	Percent	Yes
Students	1	Orkusz et al. (2020)	Poland	Europe	Food	General	Not clearly asked	Hypothetical	402	Percent	No
Students	1	Orkusz et al. (2020)	Poland	Europe	Food	General	Processed	Hypothetical	402	Percent	No
Students	1	Orkusz et al. (2020)	Poland	Europe	Food	General	Processed	Hypothetical	402	Percent	No
Students	1	Orkusz et al. (2020)	Poland	Europe	Food	General	Whole insect	Hypothetical	402	Percent	No
Students	1	Orkusz et al. (2020)	Poland	Europe	Food	General	Whole insect	Hypothetical	402	Percent	No
Students	1	Orkusz et al. (2020)	Poland	Europe	Food	General	Processed	Hypothetical	402	Percent	No
Students	1	Orkusz et al. (2020)	Poland	Europe	Food	General	Processed	Hypothetical	402	Percent	No
Students	1	Orkusz et al. (2020)	Poland	Europe	Food	General	Processed	Hypothetical	402	Percent	No
Students	1	Orkusz et al. (2020)	Poland	Europe	Food	General	Processed	Hypothetical	402	Percent	No
Students	1	Orkusz et al. (2020)	Poland	Europe	Food	General	Processed	Hypothetical	402	Percent	No
Students	1	Orkusz et al. (2020)	Poland	Europe	Food from animals that ate insects	General		Hypothetical	402	Percent	No
Students	1	Orkusz et al. (2020)	Poland	Europe	Food from animals that ate insects	General		Hypothetical	402	Percent	No
Students	1	Orkusz et al. (2020)	Poland	Europe	Food from animals that ate insects	General		Hypothetical	402	Percent	No
Students	1	Orkusz et al. (2020)	Poland	Europe	Food from animals that ate insects	General		Hypothetical	402	Percent	No
Consumers	0	Orsi et al. (2019)	Germany	Europe	Food	General	Processed	Hypothetical	402	Likert	No
Consumers	0	Orsi et al. (2019)	Germany	Europe	Food	General	Processed	Hypothetical	402	Likert	No
Consumers	0	Padulo et al. (2022)	Italy	Europe	Food	Cricket	Processed	Non-hypothetical market	86	Percent	No
Consumers	0	Palmieri et al. (2023)	Italy	Europe	Food	General	Whole insect and processed	Hypothetical	1043	Likert	No
Consumers	0	Palmieri et al. (2023)	Italy	Europe	Food	General	Whole insect and processed	Hypothetical	1043	Likert	No
Consumers	0	Payne et al (2023)	New Zealand	Europe	Food	Beetle	Not clearly asked	Hypothetical	1322	Likert	No
Consumers	0	Payne et al (2023)	New Zealand	Europe	Food	Beetle	Not clearly asked	Hypothetical	1322	Likert	No
Consumers	0	Payne et al (2023)	New Zealand	Europe	Food	Caterpillar	Not clearly asked	Hypothetical	1322	Likert	No
Consumers	0	Payne et al (2023)	New Zealand	Europe	Food	Cricket	Not clearly asked	Hypothetical	1322	Likert	No
Consumers	0	Payne et al (2023)	New Zealand	Europe	Food	General	Whole insect	Hypothetical	1322	Likert	No
Consumers	0	Payne et al (2023)	New Zealand	Europe	Food	General	Whole insect	Hypothetical	1322	Likert	No
Consumers	0	Payne et al (2023)	New Zealand	Europe	Food	General	Processed	Hypothetical	1322	Likert	No
Consumers	0	Payne et al (2023)	New Zealand	Europe	Food	General	Processed	Hypothetical	1322	Likert	No
Consumers	0	Payne et al (2023)	New Zealand	Europe	Food	General	Processed	Hypothetical	1322	Likert	No
Consumers	0	Payne et al (2023)	New Zealand	Europe	Food	General	Processed	Hypothetical	1322	Likert	No
Consumers	0	Payne et al (2023)	New Zealand	Europe	Food	Locust	Not clearly asked	Hypothetical	1322	Likert	No
Students	1	Petersen et al. (2020)	USA	North America	Food	Cricket	Processed	Non-hypothetical market	98	Percent	No
Consumers	0	Piha et al. (2018)	Finland	Europe	Food	Ants	Whole insect and processed	Hypothetical	232	Likert	No
Consumers	0	Piha et al. (2018)	Sweden	Europe	Food	Ants	Whole insect and processed	Hypothetical	198	Likert	No
Consumers	0	Piha et al. (2018)	Germany	Europe	Food	Ants	Whole insect and processed	Hypothetical	236	Likert	No
Consumers	0	Piha et al. (2018)	Germany	Europe	Food	Ants	Whole insect and processed	Hypothetical	221	Likert	No
Consumers	0	Piha et al. (2018)	Finland	Europe	Food	Cricket	Whole insect and processed	Hypothetical	232	Likert	No
Consumers	0	Piha et al. (2018)	Sweden	Europe	Food	Cricket	Whole insect and processed	Hypothetical	198	Likert	No
Consumers	0	Piha et al. (2018)	Germany	Europe	Food	Cricket	Whole insect and processed	Hypothetical	236	Likert	No
Consumers	0	Piha et al. (2018)	Germany	Europe	Food	Cricket	Whole insect and processed	Hypothetical	221	Likert	No
Consumers	0	Piha et al. (2018)	Finland	Europe	Food	Mealworm	Whole insect and processed	Hypothetical	232	Likert	No
Consumers	0	Piha et al. (2018)	Sweden	Europe	Food	Mealworm	Whole insect and processed	Hypothetical	198	Likert	No
Consumers	0	Piha et al. (2018)	Germany	Europe	Food	Mealworm	Whole insect and processed	Hypothetical	236	Likert	No
Consumers	0	Piha et al. (2018)	Germany	Europe	Food	Mealworm	Whole insect and processed	Hypothetical	221	Likert	No
Athlets	1	Placentino et al. (2021)	Italy	Europe	Food	Cricket	Processed	Hypothetical	61	Percent	No
Athlets	1	Placentino et al. (2021)	Italy	Europe	Food	Cricket	Processed	Hypothetical	61	Percent	No
Consumers	0	Poortvliet et al. (2019)	Netherlands	Europe	Food	Buffalo worms	Processed	Hypothetical	134	Likert	No
Consumers	0	Poortvliet et al. (2019)	Netherlands	Europe	Food	Buffalo worms	Processed	Hypothetical	134	Likert	No
Consumers	0	Popoff et al. (2017)	UK	Europe	Feed	General		Hypothetical	1800	Percent	No
Consumers	0	Ribeiro et al.(2022)	Portugal	Europe	Food	General	Not clearly asked	Hypothetical	282	Percent	No
Consumers	0	Ribeiro et al.(2022)	Norway	Europe	Food	Cricket	Processed	Hypothetical	363	Likert	No
Consumers	0	Ribeiro et al.(2022)	Norway	Europe	Food	Cricket	Whole insect	Hypothetical	363	Likert	No
Consumers	0	Ribeiro et al.(2022)	Portugal	Europe	Food	Cricket	Processed	Hypothetical	303	Likert	No
Consumers	0	Ribeiro et al.(2022)	Portugal	Europe	Food	Cricket	Whole insect	Hypothetical	303	Likert	No
Consumers	0	Ribeiro et al.(2022)	Norway	Europe	Food	General	Not clearly asked	Hypothetical	363	Likert	No
Consumers	0	Ribeiro et al.(2022)	Portugal	Europe	Food	General	Not clearly asked	Hypothetical	303	Likert	No
Consumers	0	Ribeiro et al.(2022)	Norway	Europe	Food from animals that ate insects	General		Hypothetical	363	Likert	No
Consumers	0	Ribeiro et al.(2022)	Norway	Europe	Food from animals that ate insects	General		Hypothetical	363	Likert	No
Consumers	0	Ribeiro et al.(2022)	Norway	Europe	Food from animals that ate insects	General		Hypothetical	363	Likert	No
Consumers	0	Ribeiro et al.(2022)	Norway	Europe	Food from animals that ate insects	General		Hypothetical	363	Likert	No
Consumers	0	Ribeiro et al.(2022)	Portugal	Europe	Food from animals that ate insects	General		Hypothetical	303	Likert	No
Consumers	0	Ribeiro et al.(2022)	Portugal	Europe	Food from animals that ate insects	General		Hypothetical	303	Likert	No
Consumers	0	Ribeiro et al.(2022)	Portugal	Europe	Food from animals that ate insects	General		Hypothetical	303	Likert	No
Consumers	0	Ribeiro et al.(2022)	Portugal	Europe	Food from animals that ate insects	General		Hypothetical	303	Likert	No
Consumers	0	Roma et al. (2020)	Italy	Europe	Food	General	Whole insect and processed	Hypothetical	310	Percent	No
Consumers	0	Roma et al. (2020)	Italy	Europe	Food	General	Processed	Hypothetical	312	Percent	No
Consumers	0	Roma et al. (2020)	Italy	Europe	Food	General	Processed	Hypothetical	313	Percent	No
Consumers	0	Roma et al. (2020)	Italy	Europe	Food	General	Processed	Hypothetical	314	Percent	No
Consumers	0	Roma et al. (2020)	Italy	Europe	Food from animals that ate insects	General		Hypothetical	311	Percent	No
Consumers	0	Ros-Baro et al. (2022)	Spain	Europe	Food	General	Not clearly asked	Hypothetical	1034	Percent	No
Consumers	0	Ros-Baro et al. (2022)	Spain	Europe	Food	General	Not clearly asked	Hypothetical	1034	Percent	No
Consumers	0	Ros-Baro et al. (2022)	Spain	Europe	Food	General	Not clearly asked	Hypothetical	1034	Percent	No
Consumers	0	Ros-Baro et al. (2022)	Spain	Europe	Food	General	Not clearly asked	Hypothetical	1034	Percent	No
Consumers	0	Ros-Baro et al. (2022)	Spain	Europe	Food	General	Not clearly asked	Hypothetical	1034	Percent	No
Consumers	0	Ros-Baro et al. (2022)	Spain	Europe	Food	General	Processed	Hypothetical	1034	Percent	No
Consumers	0	Ros-Baro et al. (2022)	Spain	Europe	Food	General	Whole insect	Hypothetical	1034	Percent	No
Consumers	0	Rovai et al. (2021)	USA	North America	Food	General	Not clearly asked	Hypothetical	130	Percent	No
Consumers	0	Rovai et al. (2021)	USA	North America	Food	General	Not clearly asked	Hypothetical	169	Percent	No
Consumers	0	Rovai et al. (2021)	USA	North America	Food	General	Not clearly asked	Hypothetical	59	Percent	No
Consumers	0	Rovai et al. (2021)	USA	North America	Food	General	Not clearly asked	Hypothetical	104	Percent	No
Consumers	0	Ruby and Rosin (2019)	USA	North America	Food	General	Not clearly asked	Hypothetical	275	Percent	No
Consumers	0	Ruby and Rosin (2019)	USA	North America	Food	General	Whole insect	Hypothetical	275	Percent	No
Consumers	0	Ruby and Rosin (2019)	India	Asia	Food	General	Not clearly asked	Hypothetical	201	Percent	No
Consumers	0	Ruby and Rosin (2019)	India	Asia	Food	General	Whole insect	Hypothetical	201	Percent	No
Consumers	0	Ruby et al (2015)	India	Asia	Food	General	Whole insect and processed	Hypothetical	302	Percent	No
Consumers	0	Ruby et al (2015)	USA	North America	Food	General	Whole insect and processed	Hypothetical	200	Percent	No
Conference participants	1	Rumbos et al. (2021)	Greece	Europe	Feed	General		Hypothetical	228	Percent	No
Conference participants	1	Rumbos et al. (2021)	Greece	Europe	Food from animals that ate insects	General		Hypothetical	228	Percent	No
Consumers	0	Rumpold and Langen (2019)	Germany	Europe	Food	General	Processed	Non-hypothetical market	112	Percent	No
Consumers	0	Russell and Knott (2021)	UK	Europe	Food	Cockroach	Whole insect	Hypothetical	600	Likert	No
Consumers	0	Russell and Knott (2021)	UK	Europe	Food	Cockroach	Processed	Hypothetical	600	Likert	No
Consumers	0	Russell and Knott (2021)	UK	Europe	Food	Cockroach	Processed	Hypothetical	600	Likert	No
Consumers	0	Russell and Knott (2021)	UK	Europe	Food	Cricket	Whole insect	Hypothetical	600	Likert	No
Consumers	0	Russell and Knott (2021)	UK	Europe	Food	Cricket	Processed	Hypothetical	600	Likert	No
Consumers	0	Russell and Knott (2021)	UK	Europe	Food	Cricket	Processed	Hypothetical	600	Likert	No
Consumers	0	Russell and Knott (2021)	UK	Europe	Food	Cricket	Processed	Hypothetical	519	Likert	No
Consumers	0	Russell and Knott (2021)	UK	Europe	Food	Cricket	Processed	Hypothetical	519	Likert	No
Consumers	0	Russell and Knott (2021)	UK	Europe	Food	Cricket	Processed	Hypothetical	519	Likert	No
Consumers	0	Russell and Knott (2021)	UK	Europe	Food	Locust	Whole insect	Hypothetical	600	Likert	No
Consumers	0	Russell and Knott (2021)	UK	Europe	Food	Locust	Processed	Hypothetical	600	Likert	No
Consumers	0	Russell and Knott (2021)	UK	Europe	Food	Locust	Processed	Hypothetical	600	Likert	No
Consumers	0	Russell and Knott (2021)	UK	Europe	Food	Mealworm	Whole insect	Hypothetical	600	Likert	No
Consumers	0	Russell and Knott (2021)	UK	Europe	Food	Mealworm	Processed	Hypothetical	600	Likert	No
Consumers	0	Russell and Knott (2021)	UK	Europe	Food	Mealworm	Processed	Hypothetical	600	Likert	No
Consumers	0	Schäufele et al. (2019)	Germany	Europe	Food	Grasshopers	Whole insect	Non-hypothetical market	370	Likert	No
Consumers	0	Schäufele et al. (2019)	Germany	Europe	Food	Grasshopers	Processed	Non-hypothetical market	370	Likert	No
Consumers	0	Schäufele et al. (2019)	Germany	Europe	Food	Grasshopers	Processed	Non-hypothetical market	370	Likert	No
Consumers	0	Schäufele et al. (2019)	Germany	Europe	Food	Mealworm	Whole insect	Non-hypothetical market	370	Likert	No
Consumers	0	Schäufele et al. (2019)	Germany	Europe	Food	Mealworm	Processed	Non-hypothetical market	370	Likert	No
Consumers	0	Schäufele et al. (2019)	Germany	Europe	Food	Mealworm	Processed	Non-hypothetical market	370	Likert	No
Consumers	0	Schlup and Brunner (2018)	Switzerland	Europe	Food	General	Not clearly asked	Hypothetical	379	Likert	No
Farmers	0	Sebatta et al. (2018)	Uganda	Africa	Feed	General		Hypothetical	358	Percent	No
Students	1	Shelomi (2023)	Taiwan, China	Asia	Food	General	Whole insect	Hypothetical	134	Likert	No
Students	1	Shelomi (2023)	Taiwan, China	Asia	Food	General	Processed	Hypothetical	134	Likert	No
General population	0	Sheppard and Frazer (2015)	Ireland	Europe	Food	Cricket	Whole insect	Hypothetical	354	Likert	No
General population	0	Sheppard and Frazer (2015)	Ireland	Europe	Food	Cricket	Whole insect	Hypothetical	354	Likert	No
General population	0	Sheppard and Frazer (2015)	Ireland	Europe	Food	Cricket	Processed	Hypothetical	354	Likert	No
General population	0	Sheppard and Frazer (2015)	Ireland	Europe	Food	Cricket	Processed	Hypothetical	354	Likert	No
Consumers	0	Sogari et al. (2019)	Australia	Oceania	Food	General	Whole insect and processed	Hypothetical	277	Percent	No
Consumers	0	Sogari et al. (2019)	Australia	Oceania	Food	General	Whole insect and processed	Hypothetical	328	Percent	No
Consumers	0	Spartano and Grasso (2021)	UK	Europe	Food from animals that ate insects	General		Hypothetical	294	Percent	Yes
Farmers	0	Ssepuuya et al. (2019)	Uganda	Africa	Feed	General		Hypothetical	208	Percent	No
Traders	0	Ssepuuya et al. (2019)	Uganda	Africa	Feed	General		Hypothetical	71	Percent	No
Consumers	0	Stone et al. (2022)	UK	Europe	Food	General	Whole insect	Hypothetical	240	Likert	No
Consumers	0	Szendr'o et al. (2020)	Hungary	Europe	Food from animals that ate insects	General		Hypothetical	414	Likert	No
Consumers	0	Tan et al. (2016)	Netherlands	Europe	Food	Mealworm	Whole insect	Non-hypothetical market	103	Likert	No
Consumers	0	Tan et al. (2016)	Netherlands	Europe	Food	Mealworm	Whole insect	Non-hypothetical market	103	Likert	No
Consumers	0	Tan et al. (2016)	Netherlands	Europe	Food	Mealworm	Whole insect	Non-hypothetical market	103	Likert	No
Consumers	0	Tuccillo et al. (2020)	Italy	Europe	Food	General	Whole insect	Non-hypothetical market	479	Percent	No
Consumers	0	Tuccillo et al. (2020)	Italy	Europe	Food	General	Processed	Non-hypothetical market	479	Percent	No
Consumers	0	Tuccillo et al. (2020)	Italy	Europe	Food	General	Whole insect and processed	Non-hypothetical market	479	Percent	No
Consumers	0	van Thielen et al. (2020)	Belgium	Europe	Food	Mealworm	Whole insect and processed	Hypothetical	388	Percent	No
Consumers	0	van Thielen et al. (2020)	Belgium	Europe	Food	Mealworm	Processed	Hypothetical	388	Percent	No
Consumers	0	van Thielen et al. (2020)	Belgium	Europe	Food	Mealworm	Processed	Hypothetical	388	Percent	No
Consumers	0	van Thielen et al. (2020)	Belgium	Europe	Food	Mealworm	Processed	Hypothetical	388	Percent	No
Consumers	0	van Thielen et al. (2020)	Belgium	Europe	Food	Mealworm	Processed	Hypothetical	388	Percent	No
Consumers	0	van Thielen et al. (2020)	Belgium	Europe	Food	Mealworm	Whole insect	Hypothetical	388	Percent	No
Consumers	0	van Thielen et al. (2020)	Belgium	Europe	Food	Mealworm	Whole insect	Hypothetical	388	Percent	No
Consumers	0	Vartiainen et al. (2020)	Finland	Europe	Food	General	Not clearly asked	Hypothetical	567	Likert	No
Consumers	0	Vartiainen et al. (2020)	Finland	Europe	Food	General	Not clearly asked	Hypothetical	564	Percent	No
Farmers	0	Verbeke (2015)	Belgium	Europe	Food	General	Not clearly asked	Hypothetical	368	Percent	No
Consumers	0	Videbæk and Grunert (2020)	Denmark	Europe	Food	General	Whole insect	Hypothetical	228	Percent	No
Consumers	0	Videbæk and Grunert (2020)	Denmark	Europe	Food	General	Processed	Hypothetical	228	Percent	No
Consumers	0	Wilkinson et al. (2018)	Australia	Oceania	Food	Ants	Whole insect	Hypothetical	820	Likert	No
Consumers	0	Wilkinson et al. (2018)	Australia	Oceania	Food	Cockroach	Whole insect	Hypothetical	820	Likert	No
Consumers	0	Wilkinson et al. (2018)	Australia	Oceania	Food	Cricket	Whole insect	Hypothetical	820	Likert	No
Consumers	0	Wilkinson et al. (2018)	Australia	Oceania	Food	General	Processed	Hypothetical	820	Likert	No
Consumers	0	Wilkinson et al. (2018)	Australia	Oceania	Food	General	Processed	Hypothetical	820	Likert	No
Consumers	0	Wilkinson et al. (2018)	Australia	Oceania	Food	General	Processed	Hypothetical	820	Likert	No
Consumers	0	Wilkinson et al. (2018)	Australia	Oceania	Food	Mealworm	Whole insect	Hypothetical	820	Likert	No
Consumers	0	Wilkinson et al. (2018)	Australia	Oceania	Food	Witchetty grub	Whole insect	Hypothetical	820	Likert	No
Consumers	0	Woolf et al. (2019)	USA	North America	Food	General	Not clearly asked	Hypothetical	397	Percent	No
Conference participants	1	Woolf et al. (2020)	USA	North America	Food	General	Processed	Non-hypothetical market	43	Percent	No
Consumers	0	Zieliska et al. (2020)	Poland	Europe	Food	General	Not clearly asked	Hypothetical	419	Percent	No
Consumers	0	Zugravu et al. (2023)	Romania	Europe	Food	General	Whole insect and processed	Hypothetical	496	Percent	No
Consumers	0	Zugravu et al. (2023)	Romania	Europe	Food	General	Whole insect	Hypothetical	496	Percent	No
Consumers	0	Zugravu et al. (2023)	Romania	Europe	Food	General	Processed	Hypothetical	496	Percent	No
Students	1	Cantalapiedra et al. (2023)	Spain	Europe	Food	General	Whole insect and processed	Hypothetical	235	Percent	No
Consumers	0	Fukuda et al. (2023)	USA	North America	Feed	General		Hypothetical	361	Percent	No
Consumers	0	Hopkins et al. (2023)	Australia	Oceania	Food	General	Not clearly asked	Hypothetical	601	Percent	No
Students	0	Maya et al. (2023)	Denmark	Europe	Food	Buffalo worms	Processed	Non-hypothetical market	286	Likert	No
Consumers	0	Kiumba et al (2023)	DRC	Africa	Food	General	Not clearly asked	Hypothetical	61	Percent	No
Consumers	0	Rabadán et al. (2023)	Spain	Europe	Food	General	Processed	Hypothetical	435	Percent	Yes
Consumers	0	Ranga et al. (2023a)	France	Europe	Food	General	Not clearly asked	Hypothetical	103	Percent	No
Consumers	0	Ranga et al. (2023a)	Ireland	Europe	Food	General	Not clearly asked	Hypothetical	80	Percent	No
Consumers	0	Ranga et al. (2023b)	Ireland	Europe	Food from animals that ate insects	General		Hypothetical	233	Percent	No
Consumers	0	Ranga et al. (2023b)	Ireland	Europe	Food from animals that ate insects	General		Hypothetical	233	Percent	No
Consumers	0	Ranga et al. (2023b)	Ireland	Europe	Food from animals that ate insects	General		Hypothetical	233	Percent	No
Consumers	0	Ranga et al. (2023b)	Ireland	Europe	Food from animals that ate insects	General		Hypothetical	233	Percent	No
Consumers	0	Ranga et al. (2023b)	Ireland	Europe	Food from animals that ate insects	General		Hypothetical	233	Percent	No
Consumers	0	Ranga et al. (2023b)	Ireland	Europe	Food from animals that ate insects	General		Hypothetical	233	Percent	No
Consumers	0	Ranga et al. (2023b)	Ireland	Europe	Food from animals that ate insects	General		Hypothetical	233	Percent	No
Consumers	0	Roccatello et al. (2024)	Italy	Europe	Food from animals that ate insects	General		Hypothetical	303	Percent	No
Consumers	0	Stone et al. (2023)	UK	Europe	Food	General	Whole insect and processed	Hypothetical	280	Likert	No
Consumers	0	Stone et al. (2023)	UK	Europe	Food	General	Whole insect and processed	Hypothetical	280	Likert	No
Consumers	0	Stone et al. (2023)	UK	Europe	Food	General	Whole insect and processed	Hypothetical	280	Likert	No
Consumers	0	Stone et al. (2023)	UK	Europe	Food	General	Whole insect and processed	Hypothetical	280	Likert	No
Consumers	0	Tiboldo et al. (2024)	Italy	Europe	Food	General	Not clearly asked	Hypothetical	780	Percent	No
Consumers	0	Andronoiu et al. (2018)	Romania	Europe	Food	General	Whole insect	Hypothetical	74	Percent	No
Consumers	0	Andronoiu et al. (2018)	Romania	Europe	Food	General	Processed	Hypothetical	74	Percent	No
Consumers	0	Bakkaloglu (2022)	Turkey	Asia	Food	General	Not clearly asked	Hypothetical	402	Percent	No
Consumers	0	Berger et al. (2019)	Switzerland	Europe	Food	Mealworm	Whole insect and processed	Non-hypothetical market	120	Percent	No
Consumers	1	Iannuzzi et al. (2019)	Italy	Europe	Food	Cricket	Processed	Non-hypothetical market	587	Likert	No
Consumers	1	Iannuzzi et al. (2019)	Italy	Europe	Food	Cricket	Processed	Non-hypothetical market	587	Likert	No
Consumers	1	Iannuzzi et al. (2019)	Italy	Europe	Food	Cricket	Processed	Non-hypothetical market	587	Likert	No
Consumers	1	Iannuzzi et al. (2019)	Italy	Europe	Food	Cricket	Processed	Non-hypothetical market	587	Likert	No
Consumers	0	Lippi et al. (2021))	Italy	Europe	Food from animals that ate insects	General		Hypothetical	510	Percent	No
Students	1	Mancini et al. (2019)	Italy	Europe	Food	General	Processed	Hypothetical	165	Likert	No
Students	1	Mancini et al. (2019)	Italy	Europe	Food	General	Processed	Hypothetical	165	Likert	No
Consumers	0	Riverso et al. (2023)	Italy	Europe	Food	General	Whole insect and processed	Hypothetical	148	Likert	No
Consumers	0	Riverso et al. (2023)	Italy	Europe	Food	General	Whole insect and processed	Hypothetical	148	Likert	No
Consumers	0	Peksever et al. (2024)	Turkey	Asia	Food	General	Whole insect	Hypothetical	914	Likert	No
Consumers	0	Peksever et al. (2024)	Turkey	Asia	Food	General	Processed	Hypothetical	914	Likert	No
Consumers	0	Naranjo-Guevara et al. (2023)	Germany	Europe	Food	Cricket	Whole insect	Hypothetical	422	Likert	No
Consumers	0	Naranjo-Guevara et al. (2023)	Germany	Europe	Food	Cricket	Whole insect	Hypothetical	422	Likert	No
Consumers	0	Naranjo-Guevara et al. (2023)	Germany	Europe	Food	Cricket	Whole insect	Hypothetical	422	Likert	No
Consumers	0	Naranjo-Guevara et al. (2023)	Germany	Europe	Food	Cricket	Whole insect	Hypothetical	422	Likert	No
Consumers	0	Naranjo-Guevara et al. (2023)	Germany	Europe	Food	Cricket	Whole insect	Hypothetical	422	Likert	No
Consumers	0	Naranjo-Guevara et al. (2023)	Germany	Europe	Food	Cricket	Whole insect	Hypothetical	422	Likert	No
Consumers	0	Naranjo-Guevara et al. (2023)	Germany	Europe	Food	Cricket	Whole insect	Hypothetical	422	Likert	No
Consumers	0	Naranjo-Guevara et al. (2023)	Germany	Europe	Food	Cricket	Whole insect	Hypothetical	422	Likert	No
Consumers	0	Naranjo-Guevara et al. (2023)	Germany	Europe	Food	Cricket	Whole insect	Hypothetical	422	Likert	No
Consumers	0	Naranjo-Guevara et al. (2023)	Germany	Europe	Food	Cricket	Whole insect	Hypothetical	422	Likert	No

## Sheet: Supplementary Material 2 
Who?	Elit	Papers	Country	Continent	Food/feed?	Edible insect type	Form of consumption	Valuation method	Sample size	WTT (%)
Consumers	0	Cheseto et al. (2020)	Kenya	Africa	Food	Cricket	Processed	Non-hypothetical market	103	30
Consumers	0	Cheseto et al. (2020)	Kenya	Africa	Food	Desert locust	Processed	Non-hypothetical market	103	22
Young people	1	Delicato et al. (2020)	Belgium	Europe	Food	Black soldier fly	Processed	Non-hypothetical market	102	35.3
Young people	1	Delicato et al. (2020)	Belgium	Europe	Food	Black soldier fly	Processed	Non-hypothetical market	102	26.5
Young people	1	Delicato et al. (2020)	Belgium	Europe	Food	Black soldier fly	Processed	Non-hypothetical market	110	32.7
Young people	1	Delicato et al. (2020)	Belgium	Europe	Food	Black soldier fly	Processed	Non-hypothetical market	110	24.5
Young people	1	Delicato et al. (2020)	Belgium	Europe	Food	Black soldier fly	Processed	Non-hypothetical market	132	34.1
Young people	1	Delicato et al. (2020)	Belgium	Europe	Food	Black soldier fly	Processed	Non-hypothetical market	132	22
Young people	1	Kornher et al. (2019)	Germany	Europe	Food	General	Processed	Hypothetical	311	39
School children	0	Collins et al. (2019)	UK	Europe	Food	Mealworm	Processed	Hypothetical	161	56
Consumers	0	Collins et al. (2019)	UK	Europe	Food	Mealworm	Processed	Hypothetical	922	55
Consumers	0	Gomez-Luciano et al. (2021)	Spain	Europe	Food	General	Not clearly asked	Hypothetical	200	7.26
Consumers	0	Gomez-Luciano et al. (2021)	Dominican Republic	Latin America	Food	General	Not clearly asked	Hypothetical	201	17.5
Consumers	0	Ruby et al (2015)	India	Asia	Food	General	Whole insect and processed	Hypothetical	302	74
Consumers	0	Ruby et al (2015)	USA	North America	Food	General	Whole insect and processed	Hypothetical	200	72
Consumers	0	Zugravu et al. (2023)	Romania	Europe	Food	General	Whole insect and processed	Hypothetical	496	43.8
Consumers	0	Zugravu et al. (2023)	Romania	Europe	Food	General	Whole insect	Hypothetical	496	4.8
Consumers	0	Zugravu et al. (2023)	Romania	Europe	Food	General	Processed	Hypothetical	496	9.8
Students and University Staff	1	Berger and Wyss (2020)	Switzerland	Europe	Food	Desert locust	Whole insect	Non-hypothetical market	35	66
Students and University Staff	1	Berger and Wyss (2020)	Switzerland	Europe	Food	Desert locust	Whole insect	Non-hypothetical market	159	53
Students and University Staff	1	Berger and Wyss (2020)	Switzerland	Europe	Food	Desert locust	Whole insect	Non-hypothetical market	120	28.81
Students and University Staff	1	Berger and Wyss (2020)	Switzerland	Europe	Food	Desert locust	Whole insect	Non-hypothetical market	120	44.26
Students and University Staff	1	Berger and Wyss (2020)	Switzerland	Europe	Food	Desert locust	Whole insect	Non-hypothetical market	213	36.535
Insectarium visitors	0	Megido et al. (2014)	Belgium	Europe	Food	General	Whole insect and processed	Non-hypothetical market	189	77.7
Students	1	Megido et al. (2016)	Belgium	Europe	Food	Mealworm	Whole insect	Non-hypothetical market	79	79
Consumers	0	Cicatiello et al (2016)	Italy	Europe	Food	General	Whole insect	Hypothetical	201	31
Consumers	0	Berger et al. (2018)	Germany	Europe	Food	Mealworm	Whole insect	Non-hypothetical market	80	95
Consumers	0	Berger et al. (2018)	Germany	Europe	Food	Mealworm	Whole insect	Non-hypothetical market	160	97
Consumers	0	Castro et al. (2018)	Rusia	Europe	Food	General	Processed	Hypothetical	630	32
Consumers	0	Castro et al. (2018)	Japan	Asia	Food	General	Processed	Hypothetical	630	21
Consumers	0	Castro et al. (2018)	India	Asia	Food	General	Processed	Hypothetical	630	33
Consumers	0	Castro et al. (2018)	Spain	Europe	Food	General	Processed	Hypothetical	630	35
Consumers	0	Castro et al. (2018)	Australia	Oceania	Food	General	Processed	Hypothetical	630	37
Consumers	0	Castro et al. (2018)	USA	North America	Food	General	Processed	Hypothetical	630	38
Consumers	0	Castro et al. (2018)	UK	Europe	Food	General	Processed	Hypothetical	630	38.5
Consumers	0	Castro et al. (2018)	South Africa	Africa	Food	General	Processed	Hypothetical	630	39
Consumers	0	Castro et al. (2018)	China	Asia	Food	General	Processed	Hypothetical	630	45
Consumers	0	Castro et al. (2018)	Birazil	Latin America	Food	General	Processed	Hypothetical	630	46
Consumers	0	Castro et al. (2018)	Thailand	Asia	Food	General	Processed	Hypothetical	630	56
Consumers	0	Castro et al. (2018)	Peru	Latin America	Food	General	Processed	Hypothetical	630	57
Consumers	0	Castro et al. (2018)	Mexico	Latin America	Food	General	Processed	Hypothetical	630	72
Consumers	0	Chambers V et al (2018)	USA	North America	Food	General	Processed	Hypothetical	630	7
Consumers	0	Kostecka et al. (2017)	Poland	Europe	Food	Cricket	Processed	Hypothetical	210	50.95
Consumers	0	Kostecka et al. (2017)	Poland	Europe	Food	General	Whole insect	Hypothetical	210	37.1
Consumers	0	Woolf et al. (2019)	USA	North America	Food	General	Not clearly asked	Hypothetical	397	35
Farmers	0	Verbeke (2015)	Belgium	Europe	Food	General	Not clearly asked	Hypothetical	368	19
Students	1	Orkusz et al. (2020)	Poland	Europe	Food	General	Not clearly asked	Hypothetical	402	17.8
Students	1	Orkusz et al. (2020)	Poland	Europe	Food	General	Processed	Hypothetical	402	31.7
Students	1	Orkusz et al. (2020)	Poland	Europe	Food	General	Processed	Hypothetical	402	29.7
Students	1	Orkusz et al. (2020)	Poland	Europe	Food	General	Whole insect	Hypothetical	402	16.1
Students	1	Orkusz et al. (2020)	Poland	Europe	Food	General	Whole insect	Hypothetical	402	35
Students	1	Orkusz et al. (2020)	Poland	Europe	Food	General	Processed	Hypothetical	402	24
Students	1	Orkusz et al. (2020)	Poland	Europe	Food	General	Processed	Hypothetical	402	38.8
Students	1	Orkusz et al. (2020)	Poland	Europe	Food	General	Processed	Hypothetical	402	42.5
Students	1	Orkusz et al. (2020)	Poland	Europe	Food	General	Processed	Hypothetical	402	41
Students	1	Orkusz et al. (2020)	Poland	Europe	Food	General	Processed	Hypothetical	402	29.5
Consumers	0	Kasza et al. (2023)	Hungary	Europe	Food	General	Not clearly asked	Hypothetical	1024	29.81
Consumers	0	Kasza et al. (2023)	Hungary	Europe	Food	General	Not clearly asked	Hypothetical	1001	27.43
Consumers	0	Bartkowicz (2017)	Poland	Europe	Food	General	Not clearly asked	Hypothetical	788	30
Consumers	0	Andrić et al. (2023)	Serbia	Europe	Food	General	Processed	Hypothetical	1102	49.4
Consumers	0	Andrić et al. (2023)	Serbia	Europe	Food	General	Whole insect	Hypothetical	1102	25.4
Consumers	0	Andrić et al. (2023)	Serbia	Europe	Food	General	Processed	Hypothetical	1102	45.6
Students and University Staff	1	Laureati et al. (2016)	Italy	Europe	Food	General	Whole insect	Non-hypothetical market	341	21.1
Consumers	0	Naranjo-Guevara et al. (2020)	Netherlands	Europe	Food	Cricket	Whole insect and processed	Hypothetical	222	48
Consumers	0	Ho et al. (2022)	USA	North America	Food	General	Not clearly asked	Hypothetical	236	26.9
Consumers	0	Ho et al. (2022)	Philippines	Asia	Food	General	Not clearly asked	Hypothetical	207	32.3
Consumers	0	Ruby and Rosin (2019)	USA	North America	Food	General	Not clearly asked	Hypothetical	275	82
Consumers	0	Ruby and Rosin (2019)	USA	North America	Food	General	Whole insect	Hypothetical	275	80
Consumers	0	Ruby and Rosin (2019)	India	Asia	Food	General	Not clearly asked	Hypothetical	201	34
Consumers	0	Ruby and Rosin (2019)	India	Asia	Food	General	Whole insect	Hypothetical	201	48
Consumers	0	Rovai et al. (2021)	USA	North America	Food	General	Not clearly asked	Hypothetical	130	44.6
Consumers	0	Rovai et al. (2021)	USA	North America	Food	General	Not clearly asked	Hypothetical	169	51.5
Consumers	0	Rovai et al. (2021)	USA	North America	Food	General	Not clearly asked	Hypothetical	59	56.7
Consumers	0	Rovai et al. (2021)	USA	North America	Food	General	Not clearly asked	Hypothetical	104	69.5
Consumers	0	Delgado et al. (2020)	USA	North America	Food	Cricket	Processed	Non-hypothetical market	200	75
Consumers	0	Delgado et al. (2020)	USA	North America	Food	Cricket	Processed	Non-hypothetical market	200	68
Consumers	0	Delgado et al. (2020)	Mexico	Latin America	Food	Cricket	Processed	Non-hypothetical market	200	90
Consumers	0	Delgado et al. (2020)	Mexico	Latin America	Food	Cricket	Processed	Non-hypothetical market	200	82
Consumers	0	Delgado et al. (2020)	Spain	Europe	Food	Cricket	Processed	Non-hypothetical market	200	85
Consumers	0	Delgado et al. (2020)	Spain	Europe	Food	Cricket	Processed	Non-hypothetical market	200	51
Students	0	Jensen and Lieberoth (2019)	Denmark	Europe	Food	Mealworm	Whole insect and processed	Hypothetical	189	53
Students	0	Jensen and Lieberoth (2019)	Denmark	Europe	Food	Mealworm	Whole insect and processed	Non-hypothetical market	189	81
Athlets	1	Placentino et al. (2021)	Italy	Europe	Food	Cricket	Processed	Hypothetical	61	42.6
Athlets	1	Placentino et al. (2021)	Italy	Europe	Food	Cricket	Processed	Hypothetical	61	57.4
Consumers	0	Kulma et al. (2020)	Czech Republic	Europe	Food	General	Whole insect and processed	Hypothetical	1340	14
Consumers	0	Ros-Baro et al. (2022)	Spain	Europe	Food	General	Not clearly asked	Hypothetical	1034	16.54
Consumers	0	Ros-Baro et al. (2022)	Spain	Europe	Food	General	Not clearly asked	Hypothetical	1034	28.05
Consumers	0	Ros-Baro et al. (2022)	Spain	Europe	Food	General	Not clearly asked	Hypothetical	1034	25.05
Consumers	0	Ros-Baro et al. (2022)	Spain	Europe	Food	General	Not clearly asked	Hypothetical	1034	16.44
Consumers	0	Ros-Baro et al. (2022)	Spain	Europe	Food	General	Not clearly asked	Hypothetical	1034	58.32
Consumers	0	Ros-Baro et al. (2022)	Spain	Europe	Food	General	Processed	Hypothetical	1034	40.7
Consumers	0	Ros-Baro et al. (2022)	Spain	Europe	Food	General	Whole insect	Hypothetical	1034	15.66
Consumers	0	Gere et al. (2017)	Hungary	Europe	Food	General	Not clearly asked	Hypothetical	400	16
Consumers	0	Hopkins et al. (2022)	Australia	Oceania	Food	General	Not clearly asked	Hypothetical	601	56.2
Consumers	0	Modlinska et al. (2021)	Poland	Europe	Food	General	Not clearly asked	Hypothetical	1096	23
Young people	1	Cavallo and Materia (2018)	Italy	Europe	Food	General	Whole insect and processed	Hypothetical	135	64
General population	0	De Boer et al. (2013)	Netherlands	Europe	Food	Desert locust	Not clearly asked	Non-hypothetical market	1083	4
Consumers	0	Bengtsson and Wendin (2023)	Sweden	Europe	Food	General	Not clearly asked	Hypothetical	70	39
Consumers	0	Bengtsson and Wendin (2023)	Sweden	Europe	Food	General	Not clearly asked	Hypothetical	71	36
Consumers	0	Sogari et al. (2019)	Australia	Oceania	Food	General	Whole insect and processed	Hypothetical	277	10
Consumers	0	Sogari et al. (2019)	Australia	Oceania	Food	General	Whole insect and processed	Hypothetical	328	7
Consumers	0	Ardoin et al. (2020)	USA	North America	Food	General	Processed	Hypothetical	1005	72
Consumers	0	Ribeiro et al.(2021)	Portugal	Europe	Food	General	Not clearly asked	Hypothetical	282	42
Consumers	0	Roma et al. (2020)	Italy	Europe	Food	General	Whole insect and processed	Hypothetical	310	77.1
Consumers	0	Roma et al. (2020)	Italy	Europe	Food	General	Processed	Hypothetical	312	7.4
Consumers	0	Roma et al. (2020)	Italy	Europe	Food	General	Processed	Hypothetical	313	16.8
Consumers	0	Roma et al. (2020)	Italy	Europe	Food	General	Processed	Hypothetical	314	2.3
Consumers	0	Tuccillo et al. (2020)	Italy	Europe	Food	General	Whole insect	Non-hypothetical market	479	21.8
Consumers	0	Tuccillo et al. (2020)	Italy	Europe	Food	General	Processed	Non-hypothetical market	479	23.6
Consumers	0	Tuccillo et al. (2020)	Italy	Europe	Food	General	Whole insect and processed	Non-hypothetical market	479	3.9
Consumers	0	Videbæk and Grunert (2020)	Denmark	Europe	Food	General	Whole insect	Hypothetical	228	38.6
Consumers	0	Videbæk and Grunert (2020)	Denmark	Europe	Food	General	Processed	Hypothetical	228	31.6
Students	1	Petersen et al. (2020)	USA	North America	Food	Cricket	Processed	Non-hypothetical market	98	96
Consumers	0	Halonen et al. (2022)	Finland	Europe	Food	General	Processed	Hypothetical	171	56
Consumers	0	Zieliska et al. (2020)	Poland	Europe	Food	General	Not clearly asked	Hypothetical	419	41.05
Consumers	0	Goncikowska et al. (2023)	Poland	Europe	Food	General	Whole insect	Hypothetical	659	21
Consumers	0	Kulma et al. (2020)	Czech Republic	Europe	Food	General	Whole insect and processed	Hypothetical	507	14
Consumers	0	van Thielen et al. (2019)	Belgium	Europe	Food	Mealworm	Whole insect and processed	Hypothetical	388	31.8
Consumers	0	van Thielen et al. (2019)	Belgium	Europe	Food	Mealworm	Processed	Hypothetical	388	60.7
Consumers	0	van Thielen et al. (2019)	Belgium	Europe	Food	Mealworm	Processed	Hypothetical	388	59.6
Consumers	0	van Thielen et al. (2019)	Belgium	Europe	Food	Mealworm	Processed	Hypothetical	388	59.3
Consumers	0	van Thielen et al. (2019)	Belgium	Europe	Food	Mealworm	Processed	Hypothetical	388	56.8
Consumers	0	van Thielen et al. (2019)	Belgium	Europe	Food	Mealworm	Whole insect	Hypothetical	388	56.2
Consumers	0	van Thielen et al. (2019)	Belgium	Europe	Food	Mealworm	Whole insect	Hypothetical	388	52.7
Consumers	0	Padulo et al. (2022)	Italy	Europe	Food	Cricket	Processed	Non-hypothetical market	86	81.9
Consumers	0	Rumpold and Langen (2019)	Germany	Europe	Food	General	Processed	Non-hypothetical market	112	75.2
Consumers	0	Liu et al. (2019)	China	Asia	Food	General	Not clearly asked	Hypothetical	614	39
Students	1	Ghosh et al. (2019)	Ethiopia	Africa	Food	General	Processed	Hypothetical	203	11.1
Students	1	Ghosh et al. (2019)	Korea	Asia	Food	General	Processed	Hypothetical	329	45.6
Consumers	0	Herbert and Beacom (2021)	Ireland	Europe	Food	General	Processed	Hypothetical	105	42
Students	1	Bruckdorfer and Büttner (2022)	Germany	Europe	Food	General	Processed	Hypothetical	72	83.3
Students and University Staff	1	Kane and Dermiki (2021)	Ireland	Europe	Food	General	Not clearly asked	Hypothetical	268	55.2
Conference participants	1	Woolf et al. (2020)	USA	North America	Food	General	Processed	Non-hypothetical market	43	65
Consumers	0	Vartiainen et al. (2020)	Finland	Europe	Food	General	Not clearly asked	Hypothetical	564	83
Consumers	0	Clarkson et al. (2018)	New Zealand	Oceania	Food	General	Whole insect and processed	Hypothetical	32	16
Consumers	0	Clarkson et al. (2018)	New Zealand	Oceania	Food	General	Whole insect and processed	Hypothetical	32	32
Consumers	0	O’Connor et al. (2023)	New Zealand	Oceania	Food	General	Whole insect and processed	Hypothetical	172	87
Consumers	0	Kauppi and van der Schaar (2020)	Netherlands	Europe	Food	Mealworm	Whole insect	Hypothetical	115	50
Young people	1	Detilleux et al. (2020)	Belgium	Europe	Food	Mealworm	Processed	Non-hypothetical market	87	79.76
Young people	1	Detilleux et al. (2020)	Belgium	Europe	Food	Mealworm	Processed	Non-hypothetical market	67	89.55
Students	1	Cantalapiedra et al. (2023)	Spain	Europe	Food	General	Whole insect and processed	Hypothetical	235	84
Consumers	1	Hopkins et al. (2023)	Australia	Europe	Food	General	Not clearly asked	Hypothetical	601	56.2
Consumers	0	Kiumba et al (2023)	DRC	Africa	Food	General	Not clearly asked	Hypothetical	61	94.9
Consumers	0	Rabadán et al. (2023)	Spain	Europe	Food	General	Processed	Hypothetical	435	37
Consumers	0	Ranga et al. (2023)	France	Europe	Food	General	Not clearly asked	Hypothetical	103	56.3
Consumers	0	Ranga et al. (2023)	Ireland	Europe	Food	General	Not clearly asked	Hypothetical	80	40
Consumers	0	Tiboldo et al. (2024)	Italy	Europe	Food	General	Not clearly asked	Hypothetical	780	61
Consumers	0	Andronoiu et al. (2018)	Romania	Europe	Food	General	Whole insect	Hypothetical	74	21
Consumers	0	Andronoiu et al. (2018)	Romania	Europe	Food	General	Processed	Hypothetical	74	7
Consumers	0	Bakkaloglu (2022)	Turkey	Asia	Food	General	Not clearly asked	Hypothetical	402	12
Consumers	0	Berger et al. (2019)	Switzerland	Europe	Food	General	Whole insect and processed	Non-hypothetical market	120	81

## Sheet: Supplementary Material 3 
Who?	Elit	Papers	Country	Continent	Food/feed?	Edible insect type	Form of consumption	Valuation method	Sample size	WTT	Likert scale
Consumers	0	Alemu et al (2017)	Kenya	Africa	Food	Cricket	Processed	Non-hypothetical market	116	6.89	1-9
Consumers	0	Alemu et al (2017)	Kenya	Africa	Food	Cricket	Processed	Non-hypothetical market	116	6.31	1-9
Consumers	0	Alemu and Olsen (2020)	Kenya	Africa	Food	Cricket	Processed	Non-hypothetical market	328	6.89	1-9
Consumers	0	Alemu and Olsen (2020)	Kenya	Africa	Food	Cricket	Processed	Non-hypothetical market	328	6.31	1-9
Consumers	0	Giotis and Drichoutis (2021)	Greece	Europe	Food	General	Processed	Hypothetical	451	2.33	1-5
Consumers	0	Piha et al. (2018)	Finland	Europe	Food	Mealworm	Whole insect and processed	Hypothetical	232	3.3	1-7
Consumers	0	Piha et al. (2018)	Finland	Europe	Food	Cricket	Whole insect and processed	Hypothetical	232	3.3	1-7
Consumers	0	Piha et al. (2018)	Finland	Europe	Food	Ants	Whole insect and processed	Hypothetical	232	3.3	1-7
Consumers	0	Piha et al. (2018)	Sweden	Europe	Food	Mealworm	Whole insect and processed	Hypothetical	198	3.3	1-7
Consumers	0	Piha et al. (2018)	Sweden	Europe	Food	Cricket	Whole insect and processed	Hypothetical	198	3.3	1-7
Consumers	0	Piha et al. (2018)	Sweden	Europe	Food	Ants	Whole insect and processed	Hypothetical	198	3.3	1-7
Consumers	0	Piha et al. (2018)	Germany	Europe	Food	Mealworm	Whole insect and processed	Hypothetical	236	2.7	1-7
Consumers	0	Piha et al. (2018)	Germany	Europe	Food	Cricket	Whole insect and processed	Hypothetical	236	2.7	1-7
Consumers	0	Piha et al. (2018)	Germany	Europe	Food	Ants	Whole insect and processed	Hypothetical	236	2.7	1-7
Consumers	0	Piha et al. (2018)	Germany	Europe	Food	Mealworm	Whole insect and processed	Hypothetical	221	2.7	1-7
Consumers	0	Piha et al. (2018)	Germany	Europe	Food	Cricket	Whole insect and processed	Hypothetical	221	2.7	1-7
Consumers	0	Piha et al. (2018)	Germany	Europe	Food	Ants	Whole insect and processed	Hypothetical	221	2.7	1-7
Consumers	0	Hartman et al. (2015)	Germany	Europe	Food	General	Whole insect	Hypothetical	502	3.04	1-10
Consumers	0	Hartman et al. (2015)	Germany	Europe	Food	Silkworm	Whole insect	Hypothetical	502	2.8	1-10
Consumers	0	Hartman et al. (2015)	Germany	Europe	Food	Cricket	Whole insect	Hypothetical	502	2.78	1-10
Consumers	0	Hartman et al. (2015)	Germany	Europe	Food	General	Processed	Hypothetical	502	4.1	1-10
Consumers	0	Hartman et al. (2015)	Germany	Europe	Food	Cricket	Processed	Hypothetical	502	3.93	1-10
Consumers	0	Hartman et al. (2015)	Germany	Europe	Food	Cricket	Processed	Hypothetical	502	4.2	1-10
Consumers	0	Hartman et al. (2015)	China	Asia	Food	General	Whole insect	Hypothetical	443	5.51	1-10
Consumers	0	Hartman et al. (2015)	China	Asia	Food	Silkworm	Whole insect	Hypothetical	443	5.69	1-10
Consumers	0	Hartman et al. (2015)	China	Asia	Food	Cricket	Whole insect	Hypothetical	443	4.72	1-10
Consumers	0	Hartman et al. (2015)	China	Asia	Food	General	Processed	Hypothetical	443	6.96	1-10
Consumers	0	Hartman et al. (2015)	China	Asia	Food	Cricket	Processed	Hypothetical	443	5.25	1-10
Consumers	0	Hartman et al. (2015)	China	Asia	Food	Cricket	Processed	Hypothetical	443	5.45	1-10
Consumers	0	Gmuer et al. (2016)	Switzerland	Europe	Food	Cricket	Processed	Hypothetical	428	4.86	1-10
Consumers	0	Gmuer et al. (2016)	Switzerland	Europe	Food	Cricket	Whole insect	Hypothetical	428	4.93	1-10
Consumers	0	Gmuer et al. (2016)	Switzerland	Europe	Food	Cricket	Whole insect	Hypothetical	428	3.2	1-10
Consumers	0	Gmuer et al. (2016)	Switzerland	Europe	Food	Cricket	Whole insect	Hypothetical	428	3.81	1-10
Insectarium visitors	0	Megido et al. (2013)	Belgium	Europe	Food	Cricket	Processed	Non-hypothetical market	189	5.9	1-10
Insectarium visitors	0	Megido et al. (2013)	Belgium	Europe	Food	Cricket	Whole insect	Non-hypothetical market	189	4.9	1-10
Insectarium visitors	0	Megido et al. (2013)	Belgium	Europe	Food	Mealworm	Processed	Non-hypothetical market	189	7	1-10
Insectarium visitors	0	Megido et al. (2013)	Belgium	Europe	Food	Mealworm	Whole insect	Non-hypothetical market	189	5	1-10
Insectarium visitors	0	Megido et al. (2013)	Belgium	Europe	Food	General	Processed	Non-hypothetical market	189	5.9	1-10
Insectarium visitors	0	Megido et al. (2013)	Belgium	Europe	Food	Mealworm	Processed	Non-hypothetical market	189	5.5	1-10
Insectarium visitors	0	Megido et al. (2013)	Belgium	Europe	Food	Mealworm	Processed	Non-hypothetical market	189	7	1-10
Insectarium visitors	0	Megido et al. (2013)	Belgium	Europe	Food	Mealworm	Processed	Non-hypothetical market	189	8	1-10
Consumers	0	Hartmann and Siegrist (2016)	Switzerland	Europe	Food	Silkworm	Processed	Non-hypothetical market	104	8.49	1-10
Consumers	0	Hartmann and Siegrist (2016)	Switzerland	Europe	Food	Cricket	Processed	Non-hypothetical market	104	8.49	1-10
Consumers	0	Schlup and Brunner (2018)	Switzerland	Europe	Food	General	Not clearly asked	Hypothetical	379	2.5	1-6
Consumers	0	Tan et al. (2016)	Netherlands	Europe	Food	Mealworm	Whole insect	Non-hypothetical market	103	4.5	1-10
Consumers	0	Tan et al. (2016)	Netherlands	Europe	Food	Mealworm	Whole insect	Non-hypothetical market	103	6	1-10
Consumers	0	Tan et al. (2016)	Netherlands	Europe	Food	Mealworm	Whole insect	Non-hypothetical market	103	3.9	1-10
Consumers	0	Ribeiro et al.(2022)	Norway	Europe	Food	General	Not clearly asked	Hypothetical	363	3.2	1-7
Consumers	0	Ribeiro et al.(2022)	Norway	Europe	Food	Cricket	Processed	Hypothetical	363	3.9	1-7
Consumers	0	Ribeiro et al.(2022)	Norway	Europe	Food	Cricket	Whole insect	Hypothetical	363	5.3	1-7
Consumers	0	Ribeiro et al.(2022)	Portugal	Europe	Food	General	Not clearly asked	Hypothetical	303	2.9	1-7
Consumers	0	Ribeiro et al.(2022)	Portugal	Europe	Food	Cricket	Processed	Hypothetical	303	3.5	1-7
Consumers	0	Ribeiro et al.(2022)	Portugal	Europe	Food	Cricket	Whole insect	Hypothetical	303	4.7	1-7
Consumers	0	Naranjo-Guevara et al. (2020)	Netherlands	Europe	Food	Cricket	Processed	Hypothetical	222	2.8	1-4
Consumers	0	Naranjo-Guevara et al. (2020)	Netherlands	Europe	Food	Cricket	Processed	Hypothetical	222	2.5	1-4
Consumers	0	Naranjo-Guevara et al. (2020)	Netherlands	Europe	Food	Cricket	Whole insect	Hypothetical	222	2.2	1-4
Consumers	0	Naranjo-Guevara et al. (2020)	Netherlands	Europe	Food	Cricket	Whole insect	Hypothetical	222	2.1	1-4
Consumers	0	Naranjo-Guevara et al. (2020)	Netherlands	Europe	Food	Cricket	Whole insect	Hypothetical	222	2.1	1-4
Consumers	0	Naranjo-Guevara et al. (2020)	Netherlands	Europe	Food	Cricket	Processed	Hypothetical	222	1.8	1-4
Consumers	0	Orsi et al. (2019)	Germany	Europe	Food	General	Processed	Hypothetical	402	2.41	1-5
Consumers	0	Orsi et al. (2019)	Germany	Europe	Food	General	Processed	Hypothetical	402	2.96	1-5
Students	1	Jensen and Lieberoth (2019)	Denmark	Europe	Food	Mealworm	Processed	Non-hypothetical market	189	4.47	1-7
Students	1	Jensen and Lieberoth (2019)	Denmark	Europe	Food	Mealworm	Whole insect	Non-hypothetical market	189	2.48	1-7
Consumers	0	Palmieri et al. (2023)	Italy	Europe	Food	General	Whole insect and processed	Hypothetical	1043	3.1	1-7
Consumers	0	Palmieri et al. (2023)	Italy	Europe	Food	General	Whole insect and processed	Hypothetical	1043	2.4	1-7
Consumers	0	Menozzi et al. (2017)	Italy	Europe	Food	General	Processed	Hypothetical	231	4.36	1-7
Consumers	0	Barton et al. (2020)	Canada	Europe	Food	Cricket	Processed	Non-hypothetical market	102	2.9	1-7
Consumers	0	Barton et al. (2020)	Canada	Europe	Food	Cricket	Processed	Non-hypothetical market	102	4.1	1-7
Consumers	0	Modlinska et al. (2021)	Poland	Europe	Food	General	Processed	Hypothetical	1096	3.57	1-7
Consumers	0	Stone et al. (2022)	UK	Europe	Food	General	Whole insect	Hypothetical	240	1.63	1-10
Consumers	0	Wilkinson et al. (2018)	Australia	Oceania	Food	Mealworm	Whole insect	Hypothetical	820	2.68	1-7
Consumers	0	Wilkinson et al. (2018)	Australia	Oceania	Food	Cricket	Whole insect	Hypothetical	820	3	1-7
Consumers	0	Wilkinson et al. (2018)	Australia	Oceania	Food	Ants	Whole insect	Hypothetical	820	3.01	1-7
Consumers	0	Wilkinson et al. (2018)	Australia	Oceania	Food	Cockroach	Whole insect	Hypothetical	820	2.08	1-7
Consumers	0	Wilkinson et al. (2018)	Australia	Oceania	Food	Witchetty grub	Whole insect	Hypothetical	820	2.98	1-7
Consumers	0	Wilkinson et al. (2018)	Australia	Oceania	Food	General	Processed	Hypothetical	820	3.03	1-7
Consumers	0	Wilkinson et al. (2018)	Australia	Oceania	Food	General	Processed	Hypothetical	820	3.9	1-7
Consumers	0	Wilkinson et al. (2018)	Australia	Oceania	Food	General	Processed	Hypothetical	820	3.56	1-7
Students	1	Barsics et al. (2017)	Belgium	Europe	Food	General	Processed	Non-hypothetical market	135	6.7	1-9
Students	1	Barsics et al. (2017)	Belgium	Europe	Food	General	Processed	Non-hypothetical market	135	6.27	1-9
Consumers	0	Schäufele et al. (2019)	Germany	Europe	Food	Mealworm	Whole insect	Non-hypothetical market	370	2.5	1-9
Consumers	0	Schäufele et al. (2019)	Germany	Europe	Food	Mealworm	Processed	Non-hypothetical market	370	3.9	1-9
Consumers	0	Schäufele et al. (2019)	Germany	Europe	Food	Mealworm	Processed	Non-hypothetical market	370	4.5	1-9
Consumers	0	Schäufele et al. (2019)	Germany	Europe	Food	Grasshopers	Whole insect	Non-hypothetical market	370	3.5	1-9
Consumers	0	Schäufele et al. (2019)	Germany	Europe	Food	Grasshopers	Processed	Non-hypothetical market	370	4	1-9
Consumers	0	Schäufele et al. (2019)	Germany	Europe	Food	Grasshopers	Processed	Non-hypothetical market	370	4.5	1-9
Young people	1	Dupont and Fiebelkorn (2020)	Germany	Europe	Food	General	Processed	Hypothetical	718	1.75	-2-2
Young people	1	Dupont and Fiebelkorn (2020)	Germany	Europe	Food	General	Processed	Hypothetical	718	0.89	-2-2
Young people	1	Dupont and Fiebelkorn (2020)	Germany	Europe	Food	General	Processed	Hypothetical	718	1.32	-2-2
Consumers	0	Lammers et al. (2019)	Germany	Europe	Food	General	Whole insect	Hypothetical	518	3.66	1-7
Consumers	0	Lammers et al. (2019)	Germany	Europe	Food	General	Whole insect	Hypothetical	518	2.94	1-7
Consumers	0	Lammers et al. (2019)	Germany	Europe	Food	General	Whole insect	Hypothetical	518	2.75	1-7
Consumers	0	Lammers et al. (2019)	Germany	Europe	Food	General	Whole insect	Hypothetical	518	3.12	1-7
Consumers	0	Lammers et al. (2019)	Germany	Europe	Food	Buffalo worms	Whole insect	Hypothetical	518	2.12	1-7
Consumers	0	Lammers et al. (2019)	Germany	Europe	Food	Buffalo worms	Whole insect	Hypothetical	518	1.78	1-7
Consumers	0	Lammers et al. (2019)	Germany	Europe	Food	Buffalo worms	Whole insect	Hypothetical	518	1.77	1-7
Consumers	0	Lammers et al. (2019)	Germany	Europe	Food	Buffalo worms	Whole insect	Hypothetical	518	1.89	1-7
Consumers	0	Legendre et al. (2019)	USA	North America	Food	General	Not clearly asked	Hypothetical	337	3.42	1-7
Consumers	0	Legendre et al. (2019)	USA	North America	Food	General	Not clearly asked	Hypothetical	337	3.21	1-7
Consumers	0	Legendre et al. (2019)	USA	North America	Food	General	Not clearly asked	Hypothetical	337	3.45	1-7
Consumers	0	Legendre et al. (2019)	USA	North America	Food	General	Not clearly asked	Hypothetical	337	3.28	1-7
Consumers	0	Sheppard and Frazer (2015)	Ireland	Europe	Food	Cricket	Whole insect	Hypothetical	354	5.44	1-10
Consumers	0	Sheppard and Frazer (2015)	Ireland	Europe	Food	Cricket	Whole insect	Hypothetical	354	5.64	1-10
Consumers	0	Sheppard and Frazer (2015)	Ireland	Europe	Food	Cricket	Processed	Hypothetical	354	6.86	1-10
Consumers	0	Sheppard and Frazer (2015)	Ireland	Europe	Food	Cricket	Processed	Hypothetical	354	7.33	1-10
Consumers	0	Russell and Knott (2021)	UK	Europe	Food	Mealworm	Whole insect	Hypothetical	600	2.22	1-7
Consumers	0	Russell and Knott (2021)	UK	Europe	Food	Mealworm	Processed	Hypothetical	600	1.94	1-7
Consumers	0	Russell and Knott (2021)	UK	Europe	Food	Mealworm	Processed	Hypothetical	600	2.42	1-7
Consumers	0	Russell and Knott (2021)	UK	Europe	Food	Cricket	Whole insect	Hypothetical	600	1.98	1-7
Consumers	0	Russell and Knott (2021)	UK	Europe	Food	Cricket	Processed	Hypothetical	600	2.29	1-7
Consumers	0	Russell and Knott (2021)	UK	Europe	Food	Cricket	Processed	Hypothetical	600	3.1	1-7
Consumers	0	Russell and Knott (2021)	UK	Europe	Food	Locust	Whole insect	Hypothetical	600	2.24	1-7
Consumers	0	Russell and Knott (2021)	UK	Europe	Food	Locust	Processed	Hypothetical	600	2.48	1-7
Consumers	0	Russell and Knott (2021)	UK	Europe	Food	Locust	Processed	Hypothetical	600	2.98	1-7
Consumers	0	Russell and Knott (2021)	UK	Europe	Food	Cockroach	Whole insect	Hypothetical	600	1.71	1-7
Consumers	0	Russell and Knott (2021)	UK	Europe	Food	Cockroach	Processed	Hypothetical	600	2.18	1-7
Consumers	0	Russell and Knott (2021)	UK	Europe	Food	Cockroach	Processed	Hypothetical	600	2.1	1-7
Consumers	0	Russell and Knott (2021)	UK	Europe	Food	Cricket	Processed	Hypothetical	519	2.49	1-7
Consumers	0	Russell and Knott (2021)	UK	Europe	Food	Cricket	Processed	Hypothetical	519	2.23	1-7
Consumers	0	Russell and Knott (2021)	UK	Europe	Food	Cricket	Processed	Hypothetical	519	2.09	1-7
Consumers	0	Poortvliet et al. (2019)	Netherlands	Europe	Food	Buffalo worms	Processed	Hypothetical	134	3.67	1-7
Consumers	0	Poortvliet et al. (2019)	Netherlands	Europe	Food	Buffalo worms	Processed	Hypothetical	134	4.15	1-7
Students	1	Shelomi (2023)	Taiwan, China	Asia	Food	General	Whole insect	Hypothetical	134	3.29	1-5
Students	1	Shelomi (2023)	Taiwan, China	Asia	Food	General	Processed	Hypothetical	134	4.34	1-5
Consumers	0	Herbert and Beacom (2021)	Ireland	Europe	Food	General	Processed	Hypothetical	105	2.7	1-7
Consumers	0	Herbert and Beacom (2021)	Ireland	Europe	Food	General	Processed	Hypothetical	105	3.12	1-7
Consumers	0	Herbert and Beacom (2021)	Ireland	Europe	Food	General	Processed	Hypothetical	105	3.3	1-7
Consumers	0	Herbert and Beacom (2021)	Ireland	Europe	Food	General	Processed	Hypothetical	105	3.4	1-7
Consumers	0	Herbert and Beacom (2021)	Ireland	Europe	Food	General	Processed	Hypothetical	105	3.6	1-7
Consumers	0	Herbert and Beacom (2021)	Ireland	Europe	Food	General	Whole insect	Hypothetical	105	4.88	1-7
Consumers	0	Payne et al (2023)	New Zealand	Oceania	Food	Cricket	Not clearly asked	Hypothetical	1322	3.26	1-5
Consumers	0	Payne et al (2023)	New Zealand	Oceania	Food	Beetle	Not clearly asked	Hypothetical	1322	3.02	1-5
Consumers	0	Payne et al (2023)	New Zealand	Oceania	Food	Beetle	Not clearly asked	Hypothetical	1322	3.06	1-5
Consumers	0	Payne et al (2023)	New Zealand	Oceania	Food	Caterpillar	Not clearly asked	Hypothetical	1322	2.76	1-5
Consumers	0	Payne et al (2023)	New Zealand	Oceania	Food	Locust	Not clearly asked	Hypothetical	1322	3.22	1-5
Consumers	0	Payne et al (2023)	New Zealand	Oceania	Food	General	Whole insect	Hypothetical	1322	2.61	1-5
Consumers	0	Payne et al (2023)	New Zealand	Oceania	Food	General	Whole insect	Hypothetical	1322	2.63	1-5
Consumers	0	Payne et al (2023)	New Zealand	Oceania	Food	General	Processed	Hypothetical	1322	3.22	1-5
Consumers	0	Payne et al (2023)	New Zealand	Oceania	Food	General	Processed	Hypothetical	1322	2.65	1-5
Consumers	0	Payne et al (2023)	New Zealand	Oceania	Food	General	Processed	Hypothetical	1322	3.66	1-5
Consumers	0	Payne et al (2023)	New Zealand	Oceania	Food	General	Processed	Hypothetical	1322	2.77	1-5
Consumers	0	Vartiainen et al (2020)	Finland	Europe	Food	General	Not clearly asked	Hypothetical	567	5.5	1-7
Consumers	0	Marquis et al. (2023)	France	Europe	Food	Cricket	Processed	Non-hypothetical market	161	4.71	1-9
Consumers	0	Marquis et al. (2023)	France	Europe	Food	Cricket	Processed	Non-hypothetical market	161	3.59	1-9
Consumers	0	Marquis et al. (2023)	Colombia	Latin America	Food	Cricket	Processed	Non-hypothetical market	135	5.49	1-9
Consumers	0	Marquis et al. (2023)	Colombia	Latin America	Food	Cricket	Processed	Non-hypothetical market	135	4.85	1-9
Students	0	Maya et al. (2023)	Denmark	Europe	Food	Buffalo worms	Processed	Non-hypothetical market	286	6	1-7
Consumers	0	Stone et al. (2023)	UK	Europe	Food	General	Whole insect and processed	Hypothetical	280	3	1-10
Consumers	0	Stone et al. (2023)	UK	Europe	Food	General	Whole insect and processed	Hypothetical	280	1.93	1-10
Consumers	0	Stone et al. (2023)	UK	Europe	Food	General	Whole insect and processed	Hypothetical	280	7.03	1-10
Consumers	0	Stone et al. (2023)	UK	Europe	Food	General	Whole insect and processed	Hypothetical	280	7.05	1-10
Consumers	1	Iannuzzi et al. (2019)	Italy	Europe	Food	Cricket	Processed	Non-hypothetical market	587	4.74	1-5
Consumers	1	Iannuzzi et al. (2019)	Italy	Europe	Food	Cricket	Processed	Non-hypothetical market	587	2.3	1-5
Consumers	1	Iannuzzi et al. (2019)	Italy	Europe	Food	Cricket	Processed	Non-hypothetical market	587	2.04	1-5
Consumers	1	Iannuzzi et al. (2019)	Italy	Europe	Food	Cricket	Processed	Non-hypothetical market	587	2.1	1-5
Students	1	Mancini et al. (2019)	Italy	Europe	Food	General	Processed	Hypothetical	165	4.39	1-9
Students	1	Mancini et al. (2019)	Italy	Europe	Food	General	Processed	Hypothetical	165	3.97	1-9
Consumers	0	Riverso et al. (2023)	Italy	Europe	Food	General	Whole insect and processed	Hypothetical	148	1.83	1-7
Consumers	0	Riverso et al. (2023)	Italy	Europe	Food	General	Whole insect and processed	Hypothetical	148	1.49	1-7
Consumers	0	Peksever et al. (2024)	Turkey	Asia	Food	General	Whole insect	Hypothetical	914	1.43	1-5
Consumers	0	Peksever et al. (2024)	Turkey	Asia	Food	General	Processed	Hypothetical	914	2.56	1-5
Consumers	0	Naranjo-Guevara et al. (2023)	Germany	Europe	Food	Cricket	Whole insect	Hypothetical	422	2.3	1-7
Consumers	0	Naranjo-Guevara et al. (2023)	Germany	Europe	Food	Cricket	Whole insect	Hypothetical	422	2.4	1-7
Consumers	0	Naranjo-Guevara et al. (2023)	Germany	Europe	Food	Cricket	Whole insect	Hypothetical	422	2.4	1-7
Consumers	0	Naranjo-Guevara et al. (2023)	Germany	Europe	Food	Cricket	Whole insect	Hypothetical	422	2.7	1-7
Consumers	0	Naranjo-Guevara et al. (2023)	Germany	Europe	Food	Cricket	Whole insect	Hypothetical	422	2.4	1-7
Consumers	0	Naranjo-Guevara et al. (2023)	Germany	Europe	Food	Cricket	Whole insect	Hypothetical	422	3.1	1-7
Consumers	0	Naranjo-Guevara et al. (2023)	Germany	Europe	Food	Cricket	Whole insect	Hypothetical	422	1.5	1-7
Consumers	0	Naranjo-Guevara et al. (2023)	Germany	Europe	Food	Cricket	Whole insect	Hypothetical	422	3.1	1-7
Consumers	0	Naranjo-Guevara et al. (2023)	Germany	Europe	Food	Cricket	Whole insect	Hypothetical	422	4.6	1-7
Consumers	0	Naranjo-Guevara et al. (2023)	Germany	Europe	Food	Cricket	Whole insect	Hypothetical	422	4.6	1-7

## Sheet: Supplementary Material 4 
Who?	Papers	Country	Food/feed?	Edible insect type	Form of consumption	Valuation method	Sample size	Willingness to pay extra	Unit
Consumers	Alemu et al (2017)	Kenya	Food	Cricket	Processed	Non-hypothetical market	116	31	KES/buns
Consumers	Alemu et al (2017)	Kenya	Food	Cricket	Processed	Non-hypothetical market	116	31	KES/buns
Consumers	Alemu and Olsen (2020)	Kenya	Food	Cricket	Processed	Non-hypothetical market	328	23.655	KES/buns
Consumers	Alemu and Olsen (2020)	Kenya	Food	Cricket	Processed	Non-hypothetical market	328	23.655	KES/buns
Farmers	Chia et al. (2020)	Kenya	Feed	General		Hypothetical	957	0.628566	USD/kg
Farmers	Okello et al. (2023)	Kenya	Feed	Black soldier fly		Hypothetical	314	1.77214	USD/kg
Students	Lombardi et al. (2019)	Italy	Food	Mealworm	Processed	Non-hypothetical market	200	0.983333	Euros/meal
Young people	Delicato et al. (2020)	Belgium	Food	Black soldier fly	Processed	Non-hypothetical market	102	2.4	Euros/Piece
Young people	Delicato et al. (2020)	Belgium	Food	Black soldier fly	Processed	Non-hypothetical market	102	2.1	Euros/Piece
Young people	Delicato et al. (2020)	Belgium	Food	Black soldier fly	Processed	Non-hypothetical market	110	1.9	Euros/Piece
Young people	Delicato et al. (2020)	Belgium	Food	Black soldier fly	Processed	Non-hypothetical market	110	1.5	Euros/Piece
Young people	Delicato et al. (2020)	Belgium	Food	Black soldier fly	Processed	Non-hypothetical market	132	2.1	Euros/Piece
Young people	Delicato et al. (2020)	Belgium	Food	Black soldier fly	Processed	Non-hypothetical market	132	1.9	Euros/Piece
Young people	Kornher et al. (2019)	Germany	Food	General	Processed	Hypothetical	311	9.8	Euros/meal
Consumers	de-Magistris et al. (2015)	Netherlands	Food	General	Processed	Hypothetical	155	2.92	Pounds/meal
Consumers	de-Magistris et al. (2015)	Netherlands	Food	General	Processed	Hypothetical	155	2.18	Pounds/meal
Consumers	de-Magistris et al. (2015)	Netherlands	Food	General	Whole insect	Hypothetical	155	-11	Pounds/meal
Consumers	Giotis and Drichoutis (2021)	Greece	Food	General	Processed	Hypothetical	451	WTP depends on price and product: some WTP premium while others need a discount; 24.3-28.3% of the people needs a discount
Consumers	Giotis and Drichoutis (2021)	Greece	Food from animals that ate insects	General		Hypothetical	451	44.45% needs a discount and 55.55% willing to pay premium
Consumers	Spartano and Grasso (2021)	UK	Food from animals that ate insects	General		Hypothetical	294	1.56	Pounds/six-pack
Consumers	Llagostera et al. (2019)	Spain	Food from animals that ate insects	Black soldier fly		Hypothetical	215	1.56	Euros/kg
Consumers	Llagostera et al. (2019)	Spain	Food from animals that ate insects	Mealworm		Hypothetical	215	1.56	Euros/kg
Consumers	Llagostera et al. (2019)	Spain	Food from animals that ate insects	Common housefly		Hypothetical	215	1.56	Euros/kg
School children	Collins et al. (2019)	UK	Food	Mealworm	Processed	Hypothetical	161	3.6	Pounds/kg
Consumers	Collins et al. (2019)	UK	Food	Mealworm	Processed	Hypothetical	922	11.65	Pounds/meal
Consumers	Michel and Begho (2023)	UK	Food	Cricket	Processed	Hypothetical	248	Providing info increases WTP by 36%
Consumers	Berger et al. (2018)	Germany	Food	Mealworm	Whole insect	Non-hypothetical market	80	3.5	Euros/meal
Consumers	Berger et al. (2018)	Germany	Food	Mealworm	Whole insect	Non-hypothetical market	160	6.9	Euros/meal
Consumers	Rabadán et al. (2023)	Spain	Food	General	Processed	Hypothetical	435	Consumers’ WTP for cookies made with insect flour is -1.82€/pack

## Sheet: Supplementary Material 5
Who?	Papers	Country	Continent	Food/feed?	Edible insect type	Valuation method	Sample size	WTT (%)
Consumers	Spartano and Grasso (2021)	UK	Europe	Food from animals that ate insects	General	Hypothetical	294	72
Consumers	Llagostera et al. (2019)	Spain	Europe	Food from animals that ate insects	Black soldier fly	Hypothetical	215	61.2
Consumers	Llagostera et al. (2019)	Spain	Europe	Food from animals that ate insects	Mealworm	Hypothetical	215	61.2
Consumers	Llagostera et al. (2019)	Spain	Europe	Food from animals that ate insects	Common housefly	Hypothetical	215	61.2
Consumers	Bazoche and Poret (2020)	France	Europe	Food from animals that ate insects	General	Hypothetical	164	76
Consumers	Bazoche and Poret (2020)	France	Europe	Food from animals that ate insects	General	Hypothetical	164	64
Consumers	Kostecka et al. (2017)	Poland	Europe	Food from animals that ate insects	General	Hypothetical	210	70.625
Students	Orkusz et al. (2020)	Poland	Europe	Food from animals that ate insects	General	Hypothetical	402	62.6
Students	Orkusz et al. (2020)	Poland	Europe	Food from animals that ate insects	General	Hypothetical	402	60.8
Students	Orkusz et al. (2020)	Poland	Europe	Food from animals that ate insects	General	Hypothetical	402	61.7
Students	Orkusz et al. (2020)	Poland	Europe	Food from animals that ate insects	General	Hypothetical	402	63
Conference participants	Rumbos et al. (2021)	Greece	Europe	Food from animals that ate insects	General	Hypothetical	228	67.6
Consumers	Menozzi et al. (2021)	Italy	Europe	Food from animals that ate insects	General	Hypothetical	583	67.7
Consumers	Menozzi et al. (2021)	Italy	Europe	Food from animals that ate insects	General	Hypothetical	583	78.7
Consumers	Kulma et al. (2020)	Czech Republic	Europe	Food from animals that ate insects	General	Hypothetical	1341	77.7
Consumers	Ankamah-yeboah et al (2018)	Germany	Europe	Food from animals that ate insects	Black soldier fly	Hypothetical	610	77
Consumers	Roma et al. (2020)	Italy	Europe	Food from animals that ate insects	General	Hypothetical	311	50.6
Consumers	Ranga et al. (2023b)	Ireland	Europe	Food from animals that ate insects	General	Hypothetical	233	73
Consumers	Ranga et al. (2023b)	Ireland	Europe	Food from animals that ate insects	General	Hypothetical	233	62.7
Consumers	Ranga et al. (2023b)	Ireland	Europe	Food from animals that ate insects	General	Hypothetical	233	62.7
Consumers	Ranga et al. (2023b)	Ireland	Europe	Food from animals that ate insects	General	Hypothetical	233	64.4
Consumers	Ranga et al. (2023b)	Ireland	Europe	Food from animals that ate insects	General	Hypothetical	233	56.7
Consumers	Ranga et al. (2023b)	Ireland	Europe	Food from animals that ate insects	General	Hypothetical	233	75.1
Consumers	Ranga et al. (2023b)	Ireland	Europe	Food from animals that ate insects	General	Hypothetical	233	70
Consumers	Roccatello et al. (2024)	Italy	Europe	Food from animals that ate insects	General	Hypothetical	303	74.6
Consumers	Lippi et al. (2021)	Italy	Europe	Food from animals that ate insects	General	Hypothetical	510	86.1

## Sheet: Supplementary Material 6
Who?	asked_farmers	Papers	Country	Continent	Food/feed?	Edible insect type	Valuation method	Sample size	WTT (%)
Farmers	Farmers	Chia et al. (2020)	Kenya	Africa	Feed	General	Hypothetical	957	70
Farmers	Farmers	Okello et al. (2023)	Kenya	Africa	Feed	Black soldier fly	Hypothetical	314	94
Consumers	Other	Mancuso et al. (2016)	Italy	Europe	Feed	General	Hypothetical	277	90
Conference participants	Other	Rumbos et al. (2021)	Greece	Europe	Feed	General	Hypothetical	228	70.6
Farmers	Farmers	Sebatta et al. (2018)	Uganda	Africa	Feed	General	Hypothetical	358	85
Farmers	Farmers	Akullo et al. (2017)	Brazil	Latin America	Feed	General	Hypothetical	600	55.3
Consumers	Other	de Faria Domingues et al. (2020)	Brazil	Latin America	Feed	General	Hypothetical	600	50
Consumers	Other	de Faria Domingues et al. (2020)	Brazil	Latin America	Feed	General	Hypothetical	600	55.33
Consumers	Other	de Faria Domingues et al. (2020)	Brazil	Latin America	Feed	General	Hypothetical	600	75.33
Students and University Staff	Other	Laureati et al. (2016)	Italy	Europe	Feed	General	Non-hypothetical market	341	53
Consumers	Other	Naranjo-Guevara et al. (2020)	Netherlands	Europe	Feed	General	Hypothetical	222	84
Farmers	Farmers	Ssepuuya et al. (2019)	Uganda	Europe	Feed	General	Hypothetical	208	94.9
Traders	Other	Ssepuuya et al. (2019)	Uganda	Europe	Feed	General	Hypothetical	71	91.5
Consumers	Other	Kulma et al. (2020)	Czech Republic	Europe	Feed	General	Hypothetical	1340	77.7
Consumers	Other	Popoff et al. (2017)	UK	Europe	Feed	General	Hypothetical	1800	10
Consumers	Other	Fukuda et al. (2023)	USA	North America	Feed	General	Hypothetical	361	34

## Sheet: Bibiliography 
	List of papers
	Akullo, J., Obaa, B.B., Acai, J.O., Nakimbugwe, D., Agea, J.G., 2017. Knowledge, attitudes and practices on edible insects in Lango sub-region, northern Uganda. J Insects Food Feed 3, 73–81. https://doi.org/10.3920/JIFF2016.0033
	Alemu, M.H., Olsen, S.B., 2020. An analysis of the impacts of tasting experience and peer effects on consumers’ willingness to pay for novel foods. Agribusiness 1–22. https://doi.org/10.1002/agr.21644
	Alemu, M.H., Olsen, S.B., Vedel, S.E., Kinyuru, J.N., Pambo, K.O., 2017. Can insects increase food security in developing countries? An analysis of Kenyan consumer preferences and demand for cricket flour buns. Food Secur 9, 471–484. https://doi.org/10.1007/s12571-017-0676-0
	Andrić, A., Miličić, M., Bojanić, M., Obradović, V., Zorić, L.Š., Petrović, M., Gadjanski, I., 2023. Survey on public acceptance of insects as novel food in a non-EU country: a case study of Serbia. J Insects Food Feed 10, 91–106. https://doi.org/10.1163/23524588-20230024
	Andronoiu, D., Ilie, C.T., Botez, E., 2018. Study Upon Romanian Consumers’ Attitude About Entomophagy. Agricultura 105, 96–100.
	Ankamah-Yeboah, I., Jacobsen, J.B., Olsen, S.B., 2018. Innovating out of the fishmeal trap: The role of insect-based fish feed in consumers’ preferences for fish attributes. British Food Journal 120, 2395–2410. https://doi.org/10.1108/BFJ-11-2017-0604
	Ardoin, R., Prinyawiwatkul, W., 2020. Product appropriateness, willingness to try and perceived risks of foods containing insect protein powder: A survey of U.S. consumers. Int J Food Sci Technol 55, 3215–3226. https://doi.org/10.1111/ijfs.14612
	BAKKALOĞLU, Z., 2022. Edible insect consumption and Turkish consumers’ attitudes towards entomophagy. International Journal of Agriculture Environment and Food Sciences 6, 165–171. https://doi.org/10.31015/jaefs.2022.1.21
	Baldi, L., Mancuso, T., Peri, M., Gasco, L., Trentinaglia, M.T., 2021. Consumer attitude and acceptance toward fish fed with insects: a focus on the new generations. J Insects Food Feed 8, 1249–1263. https://doi.org/10.3920/JIFF2021.0109
	Barsics, F., Caparros Megido, R., Brostaux, Y., Barsics, C., Blecker, C., Haubruge, E., Francis, F., 2017. Could new information influence attitudes to foods supplemented with edible insects? British Food Journal 119, 2027–2039. https://doi.org/10.1108/BFJ-11-2016-0541
	Bartkowicz, J., 2017. Tri-City Consumers Attitudes towards Eating Edible Insect as an Alternative Source of Food. Handel Wewnętrzny 366, 156–166.
	Barton, A., Richardson, C.D., McSweeney, M.B., 2020. Consumer attitudes toward entomophagy before and after evaluating cricket (Acheta domesticus)-based protein powders. J Food Sci 85, 781–788. https://doi.org/10.1111/1750-3841.15043
	Bazoche, P., Poret, S., 2020. Acceptability of insects in animal feed: A survey of French consumers. Journal of Consumer Behaviour 20, 251–270. https://doi.org/10.1002/cb.1845
	Bengtsson, J., Wendin, K., 2023. Insects as food – The impact of information on consumer attitudes. Int J Gastron Food Sci 32, 100754. https://doi.org/10.1016/j.ijgfs.2023.100754
	Berger, S., Christandl, F., Bitterlin, D., Wyss, A.M., 2019. The social insectivore: Peer and expert influence affect consumer evaluations of insects as food. Appetite 141. https://doi.org/10.1016/j.appet.2019.104338
	Berger, S., Christandl, F., Schmidt, C., Baertsch, C., 2018. Price-based quality inferences for insects as food. British Food Journal 120, 1615–1627. https://doi.org/10.1108/BFJ-08-2017-0434
	Berger, S., Wyss, A.M., 2020. Consumers’ Willingness to Consume Insect-Based Protein Depends on Descriptive Social Norms. Front Sustain Food Syst 4, 1–8. https://doi.org/10.3389/fsufs.2020.00144
	Bruckdorfer, R.E., Büttner, O.B., 2022. When creepy crawlies are cute as bugs: Investigating the effects of (cute) packaging design in the context of edible insects. Food Qual Prefer 100, 104597. https://doi.org/10.1016/j.foodqual.2022.104597
	Cantalapiedra, F., Juan-García, A., Juan, C., 2023. Perception of Food Safety Associated with Entomophagy among Higher-Education Students: Exploring Insects as a Novel Food Source. Foods 2023, Vol. 12, Page 4427 12, 4427. https://doi.org/10.3390/FOODS12244427
	Megido, R.C., Gierts, C., Blecker, C., Brostaux, Y., Haubruge, É., Alabi, T., Francis, F., 2016. Consumer acceptance of insect-based alternative meat products in Western countries. Food Qual Prefer 52, 237–243. https://doi.org/10.1016/j.foodqual.2016.05.004
	Castro, M., Chambers IV, E., 2019. Willingness to eat an insect based product and impact on brand equity : A global perspective. J Sens Stud 1–10. https://doi.org/10.1111/joss.12486
	Cavallo, C., Materia, V.C., 2018. Insects or not insects? Dilemmas or attraction for young generations: A case in Italy. International Journal on Food System Dynamics 9, 226–239. https://doi.org/10.18461/ijfsd.v9i3.932
	Cheseto, X., Baleba, S.B.S., Tanga, C.M., Kelemu, S., Torto, B., 2020. Chemistry and sensory characterization of a bakery product prepared with oils from African edible insects. Foods 9. https://doi.org/10.3390/foods9060800
	Chia, S.Y., Macharia, J., Diiro, G.M., Kassie, M., Ekesi, S., Loon, J.J.A. Van, Id, M.D., Id, C.M.T., 2020. Smallholder farmers ’ knowledge and willingness to pay for insect-based feeds in Kenya. PLoS One 1–25. https://doi.org/10.1371/journal.pone.0230552
	Cicatiello, C., De Rosa, B., Franco, S., Lacetera, N., 2016. Consumer approach to insects as food: barriers and potential for consumption in Italy. British Food Journal 118, 2271–2286. https://doi.org/10.1108/BFJ-01-2016-0015/FULL/PDF
	Clarkson, C., Mirosa, M., Birch, J., 2018. Consumer acceptance of insects and ideal product attributes. British Food Journal 120, 2898–2911. https://doi.org/10.1108/BFJ-11-2017-0645
	Collins, C.M., Vaskou, P., Kountouris, Y., 2019. Insect Food Products in the Western World: Assessing the Potential of a New “Green” Market. Ann Entomol Soc Am 112, 518–528. https://doi.org/10.1093/aesa/saz015
	De Boer, J., Schösler, H., Boersema, J.J., 2013. Motivational differences in food orientation and the choice of snacks made from lentils, locusts, seaweed or “hybrid” meat. Food Qual Prefer 28, 32–35. https://doi.org/10.1016/j.foodqual.2012.07.008
	De Faria Domingues, C.H., Rossi Borges, J.A., Ruviaro, C.F., Freire Guidolin, D.G., Mauad Carrijo, J.R., 2020. Understanding the factors influencing consumer willingness to accept the use of insects to feed poultry, cattle, pigs and fish in Brazil. PLoS One 15, 1–11. https://doi.org/10.1371/journal.pone.0224059
	Delgado, C., Chambers, E., Carbonell-Barrachina, A., Noguera Artiaga, L., Vidal Quintanar, R., Burgos Hernandez, A., 2020. Consumer acceptability in the USA, Mexico, and Spain of chocolate chip cookies made with partial insect powder replacement. J Food Sci 85, 1621–1628. https://doi.org/10.1111/1750-3841.15175
	Delicato, C., Schouteten, J.J., Dewettinck, K., Gellynck, X., Tzompa-Sosa, D.A., 2020. Consumers’ perception of bakery products with insect fat as partial butter replacement. Food Qual Prefer 79, 103755. https://doi.org/10.1016/j.foodqual.2019.103755
	de-Magistris, T., Pascucci, S., Mitsopoulos, D., 2015. Paying to see a bug on my food: How regulations and information can hamper radical innovations in the European Union. British Food Journal 117, 1777–1792. https://doi.org/10.1108/BFJ-06-2014-0222
	Detilleux, L., Wittock, G., Dogot, T., Francis, F., Caparros Megido, R., 2020. Edible insects, what about the perceptions of Belgian youngsters? British Food Journal 123, 1985–2002. https://doi.org/10.1108/BFJ-08-2020-0754
	Dupont, J., Fiebelkorn, F., 2020. Attitudes and acceptance of young people toward the consumption of insects and cultured meat in Germany. Food Qual Prefer 85, 103983. https://doi.org/10.1016/j.foodqual.2020.103983
	Chambers V., E., Chambers, E., Castro, M., 2018. What is “natural”? Consumer responses to selected ingredients. Foods 7. https://doi.org/10.3390/foods7040065
	Fukuda, E.P., Carrasco, M.N., Perez, A.J., Fischer, B., Drewery, M.L., 2023. US consumer perceptions of insects as livestock feed: ethical considerations for insects. J Insects Food Feed 10, 125–139. https://doi.org/10.1163/23524588-20230028
	Gere, A., Székely, G., Kovács, S., Kókai, Z., Sipos, L., 2017. Readiness to adopt insects in Hungary: A case study. Food Qual Prefer 59, 81–86. https://doi.org/10.1016/j.foodqual.2017.02.005
	Ghosh, S., Jung, C., Meyer-Rochow, V.B., Dekebo, A., 2020. Perception of entomophagy by residents of Korea and Ethiopia revealed through structured questionnaire. J Insects Food Feed 6, 59–64. https://doi.org/10.3920/JIFF2019.0013
	Giotis, T., Drichoutis, A.C., 2021. Consumer acceptance and willingness to pay for direct and indirect entomophagy. Q Open 1, 1–18. https://doi.org/10.1093/qopen/qoab015
	Gmuer, A., Nuessli Guth, J., Hartmann, C., Siegrist, M., 2016. Effects of the degree of processing of insect ingredients in snacks on expected emotional experiences and willingness to eat. Food Qual Prefer 54, 117–127. https://doi.org/10.1016/j.foodqual.2016.07.003
	Gómez-Luciano, C.A., Rondón Domínguez, F.R., Vriesekoop, F., Urbano, B., 2022. Consumer Acceptance of Insects as Food: Revision of Food Neophobia Scales. Journal of International Food and Agribusiness Marketing 34, 305–319. https://doi.org/10.1080/08974438.2021.1889733
	Goncikowska, K., Modlinska, K., Adamczyk, D., Altuntaş, U.C., Maison, D., Pisula, W., 2023. The Influence of Various Information About Insect Content and Its Advantages on the Acceptance of Foods Containing Insects. Journal of Food Products Marketing 29, 82–99. https://doi.org/10.1080/10454446.2023.2206364
	Halonen, V., Uusitalo, V., Levänen, J., Sillman, J., Leppäkoski, L., Claudelin, A., 2022. Recognizing Potential Pathways to Increasing the Consumption of Edible Insects from the Perspective of Consumer Acceptance: Case Study from Finland. Sustainability (Switzerland) 14, 7–9. https://doi.org/10.3390/su14031439
	Hartmann, C., Shi, J., Giusto, A., Siegrist, M., 2015. The psychology of eating insects: A cross-cultural comparison between Germany and China. Food Qual Prefer 44, 148–156. https://doi.org/10.1016/j.foodqual.2015.04.013
	Hartmann, C., Siegrist, M., 2016. Becoming an insectivore: Results of an experiment. Food Qual Prefer 51, 118–122. https://doi.org/10.1016/j.foodqual.2016.03.003
	Herbert, M., Beacom, E., 2021. Exploring Consumer Acceptance of Insect-based Snack Products in Ireland. Journal of Food Products Marketing 27, 267–290. https://doi.org/10.1080/10454446.2021.1994080
	Ho, I., Gere, A., Chy, C., Lammert, A., 2022. Use of Preference Analysis to Identify Early Adopter Mind‐Sets of Insect‐Based Food Products. Sustainability (Switzerland) 14, 1–16. https://doi.org/10.3390/su14031435
	Hopkins, I., Farahnaky, A., Gill, H., Danaher, J., Newman, L.P., 2023. Food neophobia and its association with dietary choices and willingness to eat insects. Front Nutr 10, 1–10. https://doi.org/10.3389/fnut.2023.1150789
	Hopkins, I., Farahnaky, A., Gill, H., Newman, L.P., Danaher, J., 2022. Australians’ experience, barriers and willingness towards consuming edible insects as an emerging protein source. Appetite 169, 105832. https://doi.org/10.1016/j.appet.2021.105832
	Iannuzzi, E., Sisto, R., Nigro, C., 2019. The willingness to consume insect-based food: An empirical research on italian consumers. Agricultural Economics (Czech Republic) 65, 454–462. https://doi.org/10.17221/87/2019-AGRICECON
	Jensen, N.H., Lieberoth, A., 2019. We will eat disgusting foods together – Evidence of the normative basis of Western entomophagy-disgust from an insect tasting. Food Qual Prefer 72, 109–115. https://doi.org/10.1016/j.foodqual.2018.08.012
	Kane, B., Dermiki, M., 2021. Factors and conditions influencing the willingness of Irish consumers to try insects: a pilot study. Irish Journal of Agricultural and Food Research 60, 43–58. https://doi.org/10.15212/ijafr-2020-0126
	Kasza, G., Izsó, T., Szakos, D., Nugraha, W.S., Tamimi, M.H., Süth, M., 2023. Insects as food - Changes in consumers’ acceptance of entomophagy in Hungary between 2016 and 2021. Appetite 188, 1–8. https://doi.org/10.1016/j.appet.2023.106770
	Kauppi, S.M., Van Der Schaar, S., 2020. ADOPTION of INSECT-EATING through PACKAGING DESIGN. Proceedings of the Design Society: DESIGN Conference 1, 1617–1626. https://doi.org/10.1017/dsd.2020.336
	Kornher, L., Schellhorn, M., Vetter, S., 2019. Disgusting or Innovative-Consumer Willingness to Pay for Insect Based Burger Patties in Germany. Sustainability 1–20. https://doi.org/10.3390/su11071878
	Kostecka, J., Konieczna, K., Cunha, L.M., 2017. Evaluation of insect-based food acceptance by representatives of polish consumers in the context of natural resources processing retardation. Journal of Ecological Engineering 18, 166–174. https://doi.org/10.12911/22998993/68301
	Kulma, M., Tumovå, V., Fialovå, A., Koufimskå, L., 2020. Insect consumption in the Czech Republic: what the eye does not see, the heart does not grieve over. J Insects Food Feed 6, 525–535. https://doi.org/10.3920/JIFF2020.0020
	Lammers, P., Ullmann, L.M., Fiebelkorn, F., 2019. Acceptance of insects as food in Germany: Is it about sensation seeking, sustainability consciousness, or food disgust? Food Qual Prefer 77, 78–88. https://doi.org/10.1016/j.foodqual.2019.05.010
	Laureati, M., Proserpio, C., Jucker, C., Savoldelli, S., 2016. New sustainable protein sources: Consumers’ willingness to adopt insects as feed and food. Italian Journal of Food Science 28, 652–668.
	Legendre, T.S., Jo, Y.H., Han, Y.S., Kim, Y.W., Ryu, J.P., Jang, S.J., Kim, J., 2019. The impact of consumer familiarity on edible insect food product purchase and expected liking: The role of media trust and purchase activism. Entomol Res 49, 158–164. https://doi.org/10.1111/1748-5967.12342
	Liu, A.J., Li, J., Gómez, M.I., 2019. Factors Influencing Consumption of Edible Insects for Chinese Consumers. Insects 2020, Vol. 11, Page 10 11, 10. https://doi.org/10.3390/INSECTS11010010
	Llagostera, P.Ferrer., Kallas, Z., Reig, L., de Gea, D.A., 2019. The use of insect meal as a sustainable feeding alternative in aquaculture: Current situation, Spanish consumers’ perceptions and willingness to pay. J Clean Prod 229, 10–21. https://doi.org/10.1016/j.jclepro.2019.05.012
	Lombardi, A., Vecchio, R., Borrello, M., Caracciolo, F., Cembalo, L., 2019. Willingness to pay for insect-based food: The role of information and carrier. Food Qual Prefer 72, 177–187. https://doi.org/10.1016/j.foodqual.2018.10.001
	Mancini, S., Sogari, G., Menozzi, D., Nuvoloni, R., Torracca, B., Moruzzo, R., Paci, G., 2019. Factors Predicting the Intention of Eating an Insect-Based Product. foods 1–13.
	Mancuso, T., Baldi, L., Gasco, L., 2016. An empirical study on consumer acceptance of farmed fish fed on insect meals: the Italian case. Aquaculture International 24.
	Manwanina Kiumba, N., Luminet, O., Chang, B., Mopendo Mwisomi, E., 2023. Individual and collective factors influencing consumer attitudes and behaviour towards edible insects in Kinshasa: a pilot study. Health Psychol Behav Med 11, 1–15. https://doi.org/10.1080/21642850.2023.2229411
	Marquis, D., Oliveira, D., Pantin-Sohier, G., Reinoso-Carvalho, F., Deliza, R., Gallen, C., 2023. The taste of cuteness: How claims and cute visuals affect consumers’ perception of insect-based foods. Int J Gastron Food Sci 32, 100722. https://doi.org/10.1016/j.ijgfs.2023.100722
	Maya, C., Sterling, K., Rukov, J.L., Roos, N., 2023. Perception of edible insects and insect-based foods among children in Denmark: educational and tasting interventions in online and in-person classrooms. J Insects Food Feed 9, 989–1001. https://doi.org/10.3920/JIFF2022.0176
	Megido, R.C., Sablon, L., Geuens, M., Brostaux, Y., Alabi, T., Blecker, C., Drugmand, D., Haubruge, É., Francis, F., 2014. Edible insects acceptance by belgian consumers: Promising attitude for entomophagy development. J Sens Stud 29, 14–20. https://doi.org/10.1111/joss.12077
	Menozzi, D., Sogari, G., Mora, C., Gariglio, M., Gasco, L., Schiavone, A., 2021. Insects as feed for farmed poultry: Are italian consumers ready to embrace this innovation? Insects 12, 1–16. https://doi.org/10.3390/insects12050435
	Menozzi, D., Sogari, G., Veneziani, M., Simoni, E., Mora, C., 2017. Eating novel foods: An application of the Theory of Planned Behaviour to predict the consumption of an insect-based product. Food Qual Prefer 59, 27–34. https://doi.org/10.1016/j.foodqual.2017.02.001
	Michel, P., Begho, T., 2023. Paying for sustainable food choices: The role of environmental considerations in consumer valuation of insect-based foods. Food Qual Prefer 106, 104816. https://doi.org/10.1016/j.foodqual.2023.104816
	Modlinska, K., Adamczyk, D., Maison, D., Goncikowska, K., Pisula, W., 2021. Relationship between acceptance of insects as an alternative to meat and willingness to consume insect-based food—a study on a representative sample of the polish population. Foods 10. https://doi.org/10.3390/foods10102420
	Naranjo-Guevara, N., Fanter, M., Conconi, A.M., Floto-Stammen, S., 2021. Consumer acceptance among Dutch and German students of insects in feed and food. Food Sci Nutr 9, 414–428. https://doi.org/10.1002/fsn3.2006
	Naranjo-Guevara, N., Stroh, B., Floto-Stammen, S., 2023. Packaging Communication as a Tool to Reduce Disgust with Insect-Based Foods: Effect of Informative and Visual Elements. Foods 12. https://doi.org/10.3390/foods12193606
	O’Connor, C.T., Gathercole, J., Finlay-Smits, S., McNeill, M.R., Bowie, M., van Koten, C., Morton, J.D., 2023. Attitudes to consumption of edible insects by indigenous Māori in Aotearoa New Zealand: future commercial opportunities. J Insects Food Feed 10, 219–235. https://doi.org/10.1163/23524588-20230105
	Okello, A.O., Otieno, D.J., Nzuma, J.M., Kidoido, M.M., Tanga, C.M., 2023. Smallholder farmers’ willingness to pay for commercial insect-based chicken feed in Kenya. International Food and Agribusiness Management Review 26, 67–87. https://doi.org/10.22434/IFAMR2022.0047
	Orkusz, A., Wolańska, W., Harasym, J., Piwowar, A., Kapelko, M., 2020. Consumers’ attitudes facing entomophagy: Polish case perspectives. Int J Environ Res Public Health 17, 1–15. https://doi.org/10.3390/ijerph17072427
	Orsi, L., Voege, L.L., Stranieri, S., 2019. Eating edible insects as sustainable food? Exploring the determinants of consumer acceptance in Germany. Food Research International 125, 108573. https://doi.org/10.1016/j.foodres.2019.108573
	Padulo, C., Carlucci, L., Balsamo, M., Fairfield, B., 2022. A dynamic hop to cricket consumption: factors influencing willingness to try insect-based food. J Insects Food Feed 8, 1157–1168. https://doi.org/10.3920/JIFF2021.0112
	Palmieri, N., Nervo, C., Torri, L., 2023. Consumers’ attitudes towards sustainable alternative protein sources: Comparing seaweed, insects and jellyfish in Italy. Food Qual Prefer 104. https://doi.org/10.1016/j.foodqual.2022.104735
	Payne, P., Ryan, A., Finlay-Smits, S., 2023. Insects as mini-livestock: New Zealand’s public attitudes toward consuming insects. Kotuitui 18, 310–326. https://doi.org/10.1080/1177083X.2022.2156357
	Peksever, D., Ruby, M.B., El, S.N., 2024. A cross-sectional study of the willingness to consume insects in a culture without entomophagy. J Insects Food Feed 3. https://doi.org/10.1163/23524588-20230065
	Petersen, M., Olson, O., Rao, S., 2020. University student perspectives of entomophagy: Positive attitudes lead to observability and education opportunities. Journal of Insect Science 20, 1–6. https://doi.org/10.1093/jisesa/ieaa120
	Piha, S., Pohjanheimo, T., Lähteenmäki-Uutela, A., Křečková, Z., Otterbring, T., 2018. The effects of consumer knowledge on the willingness to buy insect food: An exploratory cross-regional study in Northern and Central Europe. Food Qual Prefer 70, 1–10. https://doi.org/10.1016/j.foodqual.2016.12.006
	Placentino, U., Sogari, G., Viscecchia, R., De Devitiis, B., Monacis, L., 2021. The new challenge of sports nutrition: Accepting insect food as dietary supplements in professional athletes. Foods 10. https://doi.org/10.3390/foods10051117
	Poortvliet, P.M., Van Der Pas, L., Mulder, B.C., Fogliano, V., 2019. Healthy, but Disgusting: An Investigation into Consumers’ Willingness to Try Insect Meat. J Econ Entomol 112, 1005–1010. https://doi.org/10.1093/jee/toz043
	Popoff, M., MacLeod, M., Leschen, W., 2017. Attitudes towards the use of insect-derived materials in Scottish salmon feeds. https://doi.org/10.3920/JIFF2016.0032 3, 131–138. https://doi.org/10.3920/JIFF2016.0032
	Rabadán, A., Molina, A., Bernabéu, R., 2023. The role of information and attitudes towards more sustainable technologies in the acceptance of insects as a food ingredient. J Insects Food Feed 9, 845–854. https://doi.org/10.3920/jiff2022.0145
	Ranga, L., Noci, F., Vale, A.P., Dermiki, M., 2023a. Insect-Based Feed Acceptance amongst Consumers and Farmers in Ireland: A Pilot Study. Sustainability (Switzerland) 15. https://doi.org/10.3390/su151411006
	Ranga, L., Noci, F., Vale, A.P., Dermiki, M., 2023b. Insect-Based Feed Acceptance amongst Consumers and Farmers in Ireland: A Pilot Study. Sustainability 15. https://doi.org/10.3390/su151411006
	Ranga, L., Vishnumurthy, P., Dermiki, M., 2024. Willingness to consume insects among students in France and Ireland. Irish Journal of Agricultural and Food Research 62, 108–129. https://doi.org/10.15212/ijafr-2023-0106
	Ribeiro, J.C., Gonçalves, A.T.S., Moura, A.P., Varela, P., Cunha, L.M., 2022. Insects as food and feed in Portugal and Norway – Cross-cultural comparison of determinants of acceptance. Food Qual Prefer 102. https://doi.org/10.1016/j.foodqual.2022.104650
	Riverso, R., Amato, M., Verneau, F., La Barbera, F., 2023. The Interaction between Message Sensation Value and Food Neophobia in Communication about Insect-Based Foods: An Experiment with Italian Consumers. Nutrients 15. https://doi.org/10.3390/nu15010191
	Roccatello, R., Endrizzi, I., Aprea, E., Dabbou, S., 2024. Insect-based feed in aquaculture: A consumer attitudes study. Aquaculture 582. https://doi.org/10.1016/j.aquaculture.2023.740512
	Roma, R., Palmisano, G.O., De Boni, A., 2020. Insects as novel food: A consumer attitude analysis through the dominance-based rough set approach. Foods 9, 1–19. https://doi.org/10.3390/foods9040387
	Ros-Baró, M., Sánchez-Socarrás, V., Santos-Pagès, M., Bach-Faig, A., Aguilar-Martínez, A., 2022. Consumers’ Acceptability and Perception of Edible Insects as an Emerging Protein Source. Int J Environ Res Public Health 19. https://doi.org/10.3390/ijerph192315756
	Rovai, D., Michniuk, E., Roseman, E., Amin, S., Lesniauskas, R., Wilke, K., Garza, J., Lammert, A., 2021. Insects as a sustainable food ingredient: Identifying and classifying early adopters of edible insects based on eating behavior, familiarity, and hesitation. J Sens Stud 36. https://doi.org/10.1111/joss.12681
	Ruby, M.B., Rozin, P., 2019. Disgust, sushi consumption, and other predictors of acceptance of insects as food by Americans and Indians. Food Qual Prefer 74, 155–162. https://doi.org/10.1016/j.foodqual.2019.01.013
	Ruby, M.B., Rozin, P., Chan, C., 2015. Determinants of willingness to eat insects in the USA and India. J Insects Food Feed 1, 215–225.
	Rumbos, C.I., Mente, E., Karapanagiotidis, I.T., Vlontzos, G., Athanassiou, C.G., 2021. Insect-based feed ingredients for aquaculture: A case study for their acceptance in greece. Insects 12. https://doi.org/10.3390/insects12070586
	Rumpold, B.A., Langen, N., 2019. Potential of enhancing consumer acceptance of edible insects via information. J Insects Food Feed 5, 45–53. https://doi.org/10.3920/JIFF2018.0041
	Russell, P.S., Knott, G., 2021. Encouraging sustainable insect-based diets: The role of disgust, social influence, and moral concern in insect consumption. Food Qual Prefer 92, 104187. https://doi.org/10.1016/j.foodqual.2021.104187
	Schäufele, I., Barrera Albores, E., Hamm, U., 2019. The role of species for the acceptance of edible insects: evidence from a consumer survey. British Food Journal 121, 2190–2204. https://doi.org/10.1108/BFJ-01-2019-0017
	Schlup, Y., Brunner, T., 2018. Prospects for insects as food in Switzerland: A tobit regression. Food Qual Prefer 64, 37–46. https://doi.org/10.1016/j.foodqual.2017.10.010
	Sebatta, C., Ssepuuya, G., Sikahwa, E., Mugisha, J., Diiro, G., Sengendo, M., Fuuna, P., Fiaboe, K.K.M., Nakimbugwe, D., 2018. Farmers’ acceptance of insects as an alternative protein source in poultry feeds. International Journal of Agricultural Research Innovation and Technology 8, 32–41.
	Shelomi, M., 2023. Factors affecting willingness and future intention to eat insects in students of an edible insect course. J Insects Food Feed 9, 865–876. https://doi.org/10.3920/JIFF2022.0084
	Sheppard, B., Frazer, P., 2015. Comparing Social and Intellectual Appeals to Reduce Disgust of Eating Crickets. Studies in Arts and Humanities 1, 4–23. https://doi.org/10.18193/sah.v1i2.29
	Sogari, G., Bogueva, D., Marinova, D., 2019. Australian consumers’ response to insects as food. Agriculture (Switzerland) 9, 1–15. https://doi.org/10.3390/agriculture9050108
	Spartano, S., Grasso, S., 2021. UK consumers’ willingness to try and pay for eggs from insect-fed hens. Future Foods 3, 100026. https://doi.org/10.1016/j.fufo.2021.100026
	Ssepuuya, G., Sebatta, C., Sikahwa, E., Fuuna, P., Sengendo, M., Mugisha, J., Fiaboe, K.K.M., Nakimbugwe, D., 2019. Perception and awareness of insects as an alternative protein source among fish farmers and fish feed traders. https://doi.org/10.3920/JIFF2017.0056 5, 107–116. https://doi.org/10.3920/JIFF2017.0056
	Stone, H., FitzGibbon, L., Millan, E., Murayama, K., 2023. Encouraging willingness to try insect foods with a utility-value intervention. Appetite 190. https://doi.org/10.1016/j.appet.2023.107002
	Stone, H., FitzGibbon, L., Millan, E., Murayama, K., 2022. Curious to eat insects? Curiosity as a Key Predictor of Willingness to try novel food. Appetite 168, 105790. https://doi.org/10.1016/j.appet.2021.105790
	Szendrő, K., Nagy, M.Z., Tóth, K., 2020. Consumer acceptance of meat from animals reared on insect meal as feed. Animals 10, 1–10. https://doi.org/10.3390/ani10081312
	Tan, H.S.G., Fischer, A.R.H., van Trijp, H.C.M., Stieger, M., 2016. Tasty but nasty? Exploring the role of sensory-liking and food appropriateness in the willingness to eat unusual novel foods like insects. Food Qual Prefer 48, 293–302. https://doi.org/10.1016/j.foodqual.2015.11.001
	Tiboldo, G., Arata, L., Coderoni, S., 2024. Back to the future: Are consumers ready to eat insect-fed poultry food products from a circular farming system? An assessment for Italy. Future Foods 9. https://doi.org/10.1016/j.fufo.2023.100290
	Tuccillo, F., Marino, M.G., Torri, L., 2020. Italian consumers’ attitudes towards entomophagy: Influence of human factors and properties of insects and insect-based food. Food Research International 137, 109619. https://doi.org/10.1016/j.foodres.2020.109619
	Van Thielen, L., Vermuyten, S., Storms, B., Rumpold, B., Van Campenhout, L., 2019. Consumer acceptance of foods containing edible insects in Belgium two years after their introduction to the market. J Insects Food Feed 5, 35–44. https://doi.org/10.3920/JIFF2017.0075
	Vartiainen, O., Elorinne, A.L., Niva, M., Väisänen, P., 2020. Finnish consumers’ intentions to consume insect-based foods. https://doi.org/10.3920/JIFF2019.0042 6, 261–272. https://doi.org/10.3920/JIFF2019.0042
	Verbeke, W., 2015. Profiling consumers who are ready to adopt insects as a meat substitute in a Western society. Food Qual Prefer 39, 147–155. https://doi.org/10.1016/J.FOODQUAL.2014.07.008
	Videbæk, P.N., Grunert, K.G., 2020. Disgusting or delicious? Examining attitudinal ambivalence towards entomophagy among Danish consumers. Food Qual Prefer 83, 103913. https://doi.org/10.1016/j.foodqual.2020.103913
	Wilkinson, K., Muhlhausler, B., Motley, C., Crump, A., Bray, H., Ankeny, R., 2018. Australian consumers’ awareness and acceptance of insects as food. Insects 9, 1–11. https://doi.org/10.3390/insects9020044
	Woolf, E., Maya, C., Yoon, J., Shertukde, S., Toia, T., Zhao, J., Zhu, Y., Peter, P.C., Liu, C., 2020. Information and taste interventions for improving consumer acceptance of edible insects: a pilot study. https://doi.org/10.3920/JIFF2020.0057 7, 129–139. https://doi.org/10.3920/JIFF2020.0057
	Woolf, E., Zhu, Y., Emory, K., Zhao, J., Liu, C., 2019. Willingness to consume insect-containing foods: A survey in the United States. Lwt 102, 100–105. https://doi.org/10.1016/j.lwt.2018.12.010
	Zielińska, E., Zieliński, D., Karaś, M., Jakubczyk, A., 2020. Exploration of consumer acceptance of insects as food in Poland. https://doi.org/10.3920/JIFF2019.0055 6, 383–392. https://doi.org/10.3920/JIFF2019.0055
	Zugravu, C., Tarcea, M., Nedelescu, M., Nuţă, D., Guiné, R.P.F., Constantin, C., 2023. Knowledge: A Factor for Acceptance of Insects as Food. Sustainability (Switzerland) 15, 1–11. https://doi.org/10.3390/su15064820
